# Supplementary material for: Contributions of a Histone Deacetylase (SirT2/Hst2) to Beauveria bassiana Growth, Development, and Virulence
Source: J Fungi (Basel). 2022 Feb 27;8(3):236. doi: 10.3390/jof8030236 (PMC8950411; doi:10.3390/jof8030236)
Supplement: Supplementary file 1 [file jof-08-00236-s001.zip]

Archive with 2 entries (2 files):
- Supplementary Material-Minor.pdf
- Supporting Information-Minor.xlsx
