# Supplementary material for: Contributions of a Histone Deacetylase (SirT2/Hst2) to Beauveria bassiana Growth, Development, and Virulence
Source: J Fungi (Basel). 2022 Feb 27;8(3):236. doi: 10.3390/jof8030236 (PMC8950411; doi:10.3390/jof8030236)
Supplement: Supplementary file 1 [file jof-08-00236-s001.zip › Supporting Information-Minor.xlsx]

## Sheet: Table S3
Table S3. Lists of 1148 differentially expressed genes (DEGs) in ΔBbSirT2 mutant compared to the wild type parent.
Gene ID	Locus tag	Protein description	Fold change	Log2(Δsirt2/WT)	Q value	P value	Regulation
19887999	BBA_04987	hypothetical protein BBA_04987	0.000241659	-12.0147	6.05943e-244	3.65956e-244	down
19884043	BBA_01031	hypothetical protein BBA_01031	0.000244761	-11.9963	1.12707e-241	6.89007e-242	down
19888167	BBA_05155	extracellular aldonolactonase	0.000271555	-11.8465	6.57649e-224	4.2278e-224	down
19888596	BBA_05584	Mitochondrial escape protein 2	0.000289171	-11.7558	8.81099e-214	5.95401e-214	down
19884252	BBA_01240	LysR family regulatory protein	0.000350826	-11.477	2.7007e-185	2.02797e-185	down
19888225	BBA_05213	cytoplasmic dynein heavy chain	0.000353156	-11.4674	2.18111e-184	1.64659e-184	down
19885529	BBA_02517	BR serine/threonine-protein kinase	0.000379038	-11.3654	6.05889e-175	4.74075e-175	down
19888982	BBA_05970	QDE-2-interacting protein	0.000447243	-11.1267	1.25301e-154	1.07963e-154	down
19891008	BBA_07996	hypothetical protein BBA_07996	0.000479801	-11.0253	1.05317e-146	9.49842e-147	down
19888154	BBA_05142	tafazzin-like protein	0.000480364	-11.0236	1.85329e-22	5.00444e-22	down
19884316	BBA_01304	metallothionein expression activator	0.000526985	-10.89	1.00623e-136	9.52076e-137	down
19884198	BBA_01186	hypothetical protein BBA_01186	0.000637046	-10.6163	1.73202e-118	1.79222e-118	down
19892728	BBA_09716	zinc finger protein	0.000702117	-10.476	4.58053e-110	4.98564e-110	down
19885553	BBA_02541	dihydroxyacetone kinase	0.000772296	-10.3386	2.78784e-24	7.24366e-24	down
19884094	BBA_01082	chromatin remodeling complex SWI/SNF, component SWI2 and ATPase	0.000827405	-10.2391	3.96312e-97	4.66202e-97	down
19891402	BBA_08390	hypothetical protein BBA_08390	0.000888831	-10.1358	0	0	down
19889139	BBA_06127	serine/threonine protein kinase	0.0009222	-10.0826	2.15603e-89	2.65633e-89	down
19890588	BBA_07576	ABC transporter	0.00101355	-9.94637	3.85169e-83	4.9419e-83	down
19888702	BBA_05690	hypothetical protein BBA_05690	0.00105164	-9.89315	8.13595e-81	1.06408e-80	down
19884953	BBA_01941	Sec63 Brl domain-containing protein	0.00128975	-9.59869	4.91262e-69	7.06134e-69	down
19887849	BBA_04837	general repressor of transcription	0.00169846	-9.20156	9.69047e-56	1.60229e-55	down
19886191	BBA_03179	calcium-transporting ATPase	0.00171299	-9.18927	2.26881e-55	3.76662e-55	down
19886892	BBA_03880	RING-10 protein	0.00176248	-9.14818	3.75276e-54	6.30327e-54	down
19893116	BBA_10104	Pfs domain protein	0.00186517	-9.06647	8.28847e-52	1.43276e-51	down
19884913	BBA_01901	RBP protein	0.00195703	-8.99712	1.16112e-114	1.22953e-114	down
19887667	BBA_04655	hypothetical protein BBA_04655	0.00213819	-8.86939	0	0	down
19883366	BBA_00354	2-deoxyglucose-6-phosphate phosphatase	0.0024585	-8.66801	1.04573e-41	2.04066e-41	down
19888045	BBA_05033	dynamin family protein	0.00256662	-8.60591	2.56393e-40	5.11513e-40	down
19883707	BBA_00695	hypothetical protein BBA_00695	0.00260812	-8.58277	8.23192e-40	1.65445e-39	down
19887415	BBA_04403	amidase-like protein	0.00264297	-8.56362	2.13348e-39	4.32366e-39	down
19886849	BBA_03837	Lactonase, 7-bladed beta propeller	0.00270332	-8.53105	1.05755e-38	2.16662e-38	down
19885208	BBA_02196	nuc-1 negative regulatory protein preg	0.00281096	-8.47472	1.58358e-37	3.29636e-37	down
19883520	BBA_00508	putative calcium/calmodulin-dependent protein kinase type I	0.00290874	-8.42539	1.58645e-36	3.34706e-36	down
19888689	BBA_05677	hypothetical protein BBA_05677	0.0029648	-8.39785	5.58565e-36	1.18932e-35	down
19889036	BBA_06024	hypothetical protein BBA_06024	0.00327903	-8.25252	3.17793e-33	7.09287e-33	down
19891041	BBA_08029	lipase-like protein	0.00328594	-8.24948	3.60709e-33	8.06523e-33	down
19890794	BBA_07782	hypothetical protein BBA_07782	0.0037129	-8.07324	0	0	down
19892080	BBA_09068	ankyrin repeat protein	0.00393442	-7.98963	9.3876e-29	2.25839e-28	down
19887054	BBA_04042	hypothetical protein BBA_04042	0.00437703	-7.83583	2.03829e-26	5.09503e-26	down
19892289	BBA_09277	KH domain-containing protein	0.00447689	-7.80329	6.00862e-26	1.51526e-25	down
19892567	BBA_09555	hypothetical protein BBA_09555	0.00463927	-7.75189	0	0	down
19891682	BBA_08670	nitrogen assimilation transcription factor nirA	0.00501677	-7.63903	0	0	down
19889165	BBA_06153	arrestin-like protein	0.00567603	-7.4609	1.7469e-21	4.81915e-21	down
19885230	BBA_02218	calmodulin-binding protein kinase	0.00569679	-7.45564	2.0175e-21	5.57001e-21	down
19889578	BBA_06566	ankyrin repeat protein	0.00586367	-7.41398	6.19172e-21	1.72514e-20	down
19886240	BBA_03228	STAM-binding protein	0.00587404	-7.41143	6.62473e-21	1.84711e-20	down
19888636	BBA_05624	VHS domain-containing protein	0.00628752	-7.31329	8.38957e-20	2.38817e-19	down
19883439	BBA_00427	Acyl-CoA N-acyltransferase	0.00697928	-7.16271	1.11705e-31	2.55537e-31	down
19891910	BBA_08898	Peptidase cysteine/serine, trypsin	0.00714752	-7.12834	0	0	down
19891514	BBA_08502	hypothetical protein BBA_08502	0.00750118	-7.05867	0	0	down
19889720	BBA_06708	hypothetical protein BBA_06708	0.00777887	-7.00622	0	0	down
19885197	BBA_02185	phosphatidylserine decarboxylase-like protein	0.00786449	-6.99043	5.32968e-117	5.56858e-117	down
19892577	BBA_09565	hypothetical protein BBA_09565	0.00810426	-6.9471	3.56966e-30	8.3696e-30	down
19892179	BBA_09167	tetratricopeptide-like protein	0.00829581	-6.9134	6.90246e-16	2.14225e-15	down
19884912	BBA_01900	mitochondrial import inner membrane translocase subunit tim-9	0.0083172	-6.90969	0	0	down
19888887	BBA_05875	hypothetical protein BBA_05875	0.0092179	-6.76135	1.28787e-14	4.13792e-14	down
19888470	BBA_05458	RNase3 domain-containing protein	0.00939337	-6.73414	2.1215e-14	6.84625e-14	down
19886220	BBA_03208	fungal specific transcription factor	0.00949175	-6.71911	2.78416e-14	9.01272e-14	down
19890085	BBA_07073	peptidase family M48	0.00955544	-6.70946	3.31122e-14	1.07389e-13	down
19885904	BBA_02892	hypothetical protein BBA_02892	0.0103836	-6.58955	2.63493e-13	8.76834e-13	down
19892630	BBA_09618	dynamin GTPase, putative	0.0104417	-6.5815	0	0	down
19883095	BBA_00083	hypothetical protein BBA_00083	0.0105388	-6.56815	0	0	down
19886560	BBA_03548	hypothetical protein BBA_03548	0.0105404	-6.56792	2.29289e-155	1.96793e-155	down
19887837	BBA_04825	oxidoreductase, 2OG-Fe(II) oxygenase family	0.0109327	-6.5152	0	0	down
19885641	BBA_02629	Putative conidiospore surface protein	0.0109461	-6.51344	4.71892e-303	2.40664e-303	down
19891026	BBA_08014	tRNA (guanine-N(1)-)-methyltransferase	0.0119753	-6.38379	6.73012e-12	2.34439e-11	down
BGI_novel_G000063			0.0121238	-6.36601	0	0	down
19886585	BBA_03573	ABC transporter	0.012228	-6.35367	1.0477e-11	3.6749e-11	down
19884917	BBA_01905	UPF0643 protein	0.0124137	-6.33192	1.43626e-11	5.05995e-11	down
19890385	BBA_07373	hypothetical protein BBA_07373	0.0124603	-6.32652	1.55279e-11	5.47468e-11	down
19884080	BBA_01068	YEATS family protein	0.0133123	-6.2311	5.88683e-11	2.117e-10	down
19889721	BBA_06709	carboxylesterase-like protein	0.0134063	-6.22094	0	0	down
19885991	BBA_02979	mitochondrial inner membrane protease subunit 2	0.0140914	-6.14904	1.75136e-10	6.39219e-10	down
19887392	BBA_04380	hypothetical protein BBA_04380	0.0143029	-6.12755	2.50681e-66	3.70755e-66	down
19889577	BBA_06565	hypothetical protein BBA_06565	0.0146592	-6.09205	3.62029e-10	1.33617e-09	down
19892832	BBA_09820	hypothetical protein BBA_09820	0.0155754	-6.00459	2.8231e-17	8.49468e-17	down
19884239	BBA_01227	hypothetical protein BBA_01227	0.0168953	-5.88723	4.07334e-09	1.55996e-08	down
19888175	BBA_05163	GATA transcription factor AreB	0.0171807	-5.86307	5.31746e-09	2.04569e-08	down
19887839	BBA_04827	peptide synthetase	0.017753	-5.81579	0	0	down
19891042	BBA_08030	hypothetical protein BBA_08030	0.0184314	-5.76169	0	0	down
19884654	BBA_01642	hypothetical protein BBA_01642	0.0186253	-5.7466	1.82709e-08	7.17005e-08	down
19887836	BBA_04824	ABC transporter with duplicated ATPase domains	0.0200474	-5.64044	0	0	down
19892936	BBA_09924	zinc finger protein	0.0202438	-5.62638	0	0	down
19891322	BBA_08310	histone chaperone Rttp106-like protein	0.0203209	-5.62089	2.55118e-19	7.32552e-19	down
19887421	BBA_04409	hypothetical protein BBA_04409	0.0218815	-5.51414	7.41385e-195	5.36312e-195	down
19892515	BBA_09503	WD domain protein	0.0220815	-5.50102	1.13192e-150	9.95044e-151	down
19891139	BBA_08127	hypothetical protein BBA_08127	0.0223887	-5.48108	0	0	down
19885322	BBA_02310	Cytochrome P450 CYP621A2	0.022842	-5.45217	2.8944e-07	1.19392e-06	down
19888639	BBA_05627	hypothetical protein BBA_05627	0.0238525	-5.38971	1.04236e-17	3.10357e-17	down
19887755	BBA_04743	fusicoccadiene synthase	0.0244985	-5.35116	0	0	down
19887648	BBA_04636	hypothetical protein BBA_04636	0.0251358	-5.31411	0	0	down
19886133	BBA_03121	cell surface protein	0.0251432	-5.31369	5.82272e-29	1.39453e-28	down
19892934	BBA_09922	hypothetical protein BBA_09922	0.0253025	-5.30458	0	0	down
19885546	BBA_02534	hypothetical protein BBA_02534	0.0258971	-5.27107	0	0	down
19886921	BBA_03909	filamentous hemagglutinin / adhesin	0.0266854	-5.22781	0	0	down
19886646	BBA_03634	hypothetical protein BBA_03634	0.0284807	-5.13387	2.544e-10	9.33981e-10	down
19884283	BBA_01271	surfeit locus protein 6	0.0287601	-5.11979	3.84359e-06	1.66748e-05	down
19883585	BBA_00573	hypothetical protein BBA_00573	0.0299167	-5.06291	5.68894e-06	2.48981e-05	down
19884114	BBA_01102	fungal specific transcription factor	0.0312288	-5.00098	8.5966e-06	3.79353e-05	down
19887190	BBA_04178	cyclopropane-fatty-acyl-phospholipid synthase	0.0321866	-4.9574	0	0	down
19889624	BBA_06612	hypothetical protein BBA_06612	0.0332275	-4.91148	1.5158e-05	6.78457e-05	down
19886922	BBA_03910	oxidoreductase FAD-binding domain-containing protein	0.0334729	-4.90086	1.61802e-05	7.25404e-05	down
19886232	BBA_03220	hypothetical protein BBA_03220	0.033631	-4.89406	1.68694e-05	7.5698e-05	down
19891462	BBA_08450	glycerophosphoryl diester phosphodiesterase	0.0338299	-4.88556	2.43771e-150	2.15274e-150	down
19887838	BBA_04826	aspartate-tRNA ligase	0.0339919	-4.87866	0	0	down
19883922	BBA_00910	hypothetical protein BBA_00910	0.0346842	-4.84958	2.20663e-05	9.96105e-05	down
19884859	BBA_01847	hypothetical protein BBA_01847	0.035182	-4.82902	1.6306e-60	2.57359e-60	down
19885445	BBA_02433	putative GTP release factor	0.0355754	-4.81297	0	0	down
19893294	BBA_10282	MFS monocarboxylate transporter	0.0364603	-4.77753	3.35232e-05	0.000152994	down
19891937	BBA_08925	O-methyltransferase, family 3	0.0371776	-4.74942	5.25833e-05	0.000242627	down
19886489	BBA_03477	Cytochrome P450 CYP682H1	0.0377177	-4.72862	3.21664e-44	6.06331e-44	down
19889468	BBA_06456	HAD-superfamily hydrolase, subfamily IA, variant 1	0.0383394	-4.70503	5.02255e-05	0.000231276	down
19883553	BBA_00541	phosphatidylserine decarboxylase family protein	0.039817	-4.65047	0	0	down
19885614	BBA_02602	cell wall protein	0.041398	-4.59429	0	0	down
19886905	BBA_03893	hypothetical protein BBA_03893	0.0415343	-4.58955	9.17221e-05	0.000430543	down
19889035	BBA_06023	hypothetical protein BBA_06023	0.0415343	-4.58955	5.66871e-13	1.90542e-12	down
19892353	BBA_09341	hypothetical protein BBA_09341	0.0415343	-4.58955	9.17221e-05	0.000430543	down
19885194	BBA_02182	cholinesterase-like protein	0.0418071	-4.58011	0	0	down
19892316	BBA_09304	putative pyrroline-5-carboxylate reductase	0.0431152	-4.53566	0.000119813	0.000566985	down
19883710	BBA_00698	restless-like transposase	0.0457199	-4.45103	0	0	down
19886008	BBA_02996	antigenic cell wall galactomannoprotein, putative	0.0474678	-4.39691	9.64806e-118	1.00223e-117	down
19891552	BBA_08540	major facilitator superfamily transporter	0.0474678	-4.39691	9.64806e-118	1.00223e-117	down
19885008	BBA_01996	GPI anchored protein, putative	0.0477959	-4.38697	0	0	down
19886484	BBA_03472	Ankyrin repeat protein	0.0478346	-4.3858	0	0	down
19885469	BBA_02457	agglutinin isolectin VI precursor	0.0482481	-4.37338	0	0	down
19884994	BBA_01982	putative histidine kinase group protein	0.0498412	-4.32652	0.000312117	0.00151932	down
19883980	BBA_00968	hypothetical protein BBA_00968	0.0503876	-4.31079	0	0	down
19891530	BBA_08518	D-3-phosphoglycerate dehydrogenase	0.0512384	-4.28663	0	0	down
19887194	BBA_04182	major facilitator superfamily transporter	0.0523542	-4.25555	0.00042006	0.00206422	down
19892826	BBA_09814	hypothetical protein BBA_09814	0.0524644	-4.25252	8.3517e-23	2.23728e-22	down
19884174	BBA_01162	hypothetical protein BBA_01162	0.0533887	-4.22732	0	0	down
19890466	BBA_07454	RTA1 domain-containing protein	0.0539991	-4.21092	0.000503285	0.00248603	down
19883643	BBA_00631	D-alanine--D-alanine ligase	0.0547104	-4.19204	0.000542819	0.00268531	down
19888564	BBA_05552	glycosyltransferase	0.056088	-4.15616	5.26045e-55	8.77563e-55	down
BGI_novel_G000033			0.0586367	-4.09205	4.70652e-85	5.96289e-85	down
19891678	BBA_08666	bacteriodes thetaiotaomicron symbiotic chitinase	0.0603667	-4.0501	8.35232e-138	7.85797e-138	down
19885339	BBA_02327	hypothetical protein BBA_02327	0.061343	-4.02696	7.31028e-16	2.27079e-15	down
19888753	BBA_05741	4-hydroxyacetophenone monooxygenase	0.0614384	-4.02472	1.35692e-61	2.10613e-61	down
19888417	BBA_05405	hypothetical protein BBA_05405	0.0619145	-4.01358	1.15943e-69	1.65878e-69	down
19892478	BBA_09466	hypothetical protein BBA_09466	0.0623015	-4.00459	1.92274e-05	8.65375e-05	down
19883998	BBA_00986	FYVE zinc finger protein	0.0633325	-3.98091	3.66056e-13	1.22477e-12	down
19887840	BBA_04828	vacuolar basic amino acid transporter 1	0.0639472	-3.96698	1.80603e-167	1.45553e-167	down
19892461	BBA_09449	hypothetical protein BBA_09449	0.0641732	-3.96188	2.06025e-147	1.85536e-147	down
19893333	BBA_10321	Dynamin family protein	0.065161	-3.93985	0	0	down
19890662	BBA_07650	hypothetical protein BBA_07650	0.0677453	-3.88373	2.25849e-23	5.97433e-23	down
19885376	BBA_02364	DJ-1/PfpI family protein	0.068179	-3.87453	1.27218e-262	7.1369e-263	down
19893117	BBA_10105	nonribosomal peptide synthase	0.0685875	-3.86591	0	0	down
19892581	BBA_09569	hypothetical protein BBA_09569	0.0690109	-3.85703	8.50182e-29	2.04301e-28	down
19886224	BBA_03212	phthalate transporter	0.0703193	-3.82993	2.44593e-215	1.64299e-215	down
19884995	BBA_01983	hypothetical protein BBA_01983	0.0705751	-3.8247	0	0	down
19883311	BBA_00299	hypothetical protein BBA_00299	0.0706084	-3.82402	2.2968e-148	2.05759e-148	down
19885009	BBA_01997	hypothetical protein BBA_01997	0.0708763	-3.81855	0	0	down
19891140	BBA_08128	hypothetical protein BBA_08128	0.0712017	-3.81194	2.97046e-19	8.55935e-19	down
19883859	BBA_00847	alkaline phosphatase	0.0716281	-3.80333	4.96629e-36	1.05611e-35	down
19884521	BBA_01509	hypothetical protein BBA_01509	0.0741822	-3.75278	1.81928e-131	1.76776e-131	down
19885371	BBA_02359	hypothetical protein BBA_02359	0.0758295	-3.7211	3.86694e-69	5.55571e-69	down
BGI_novel_G000006			0.0766788	-3.70503	0.000119319	0.000564406	down
19889032	BBA_06020	hypothetical protein BBA_06020	0.0776343	-3.68716	9.22604e-66	1.36948e-65	down
19890081	BBA_07069	C6 transcription factor	0.0788945	-3.66393	1.69166e-25	4.3069e-25	down
19889518	BBA_06506	carbohydrate esterase family 3	0.0790052	-3.66191	0	0	down
19885779	BBA_02767	hypothetical protein BBA_02767	0.0797459	-3.64845	4.76471e-07	1.98332e-06	down
19892937	BBA_09925	tetratricopeptide repeat domain protein	0.080371	-3.63718	0	0	down
19890793	BBA_07781	F-box and wd40 domain protein	0.0814712	-3.61757	2.07939e-83	2.66376e-83	down
19883332	BBA_00320	subunit of VP52-54 complex	0.0817237	-3.6131	5.26069e-61	8.2324e-61	down
19884961	BBA_01949	hypothetical protein BBA_01949	0.0822123	-3.6045	2.61728e-285	1.38925e-285	down
19888714	BBA_05702	WSC domain-containing protein	0.0825815	-3.59804	0	0	down
19884027	BBA_01015	major facilitator superfamily transporter	0.0827708	-3.59473	0	0	down
19884623	BBA_01611	FAD binding domain-containing protein	0.0830687	-3.58955	0.000219681	0.00105845	down
19886969	BBA_03957	integral membrane protein	0.0843862	-3.56685	0	0	down
19885168	BBA_02156	sporulation associated protein	0.0848496	-3.55895	0	0	down
19889681	BBA_06669	protein kinase	0.0865819	-3.52979	3.34181e-40	6.68046e-40	down
19889020	BBA_06008	FAD binding domain-containing protein	0.0866803	-3.52815	1.56937e-06	6.68522e-06	down
19887691	BBA_04679	urea amidolyase, putative	0.0879551	-3.50709	1.19022e-34	2.58539e-34	down
19890381	BBA_07369	peptidase S1 and S6, chymotrypsin/Hap	0.0881663	-3.50363	0	0	down
19891824	BBA_08812	secreted lipase 1 precursor	0.088194	-3.50318	9.61089e-166	7.79086e-166	down
19887044	BBA_04032	hydrolase, alpha/beta fold family protein	0.0893968	-3.48363	0	0	down
19886483	BBA_03471	FAD dependent oxidoreductase domain containing protein	0.0906204	-3.46402	9.26146e-17	2.82281e-16	down
19886642	BBA_03630	hypothetical protein BBA_03630	0.0906204	-3.46402	0.000404909	0.00198813	down
19885979	BBA_02967	Mmc protein	0.0917194	-3.44663	0	0	down
19887075	BBA_04063	aspartic proteinase	0.0923107	-3.43736	0	0	down
19893338	BBA_10326	hypothetical protein BBA_10326	0.0925776	-3.43319	1.11024e-175	8.65718e-176	down
19884974	BBA_01962	hypothetical protein BBA_01962	0.0929792	-3.42695	1.79561e-88	2.22674e-88	down
19885978	BBA_02966	hypothetical protein BBA_02966	0.0944738	-3.40394	0	0	down
19890011	BBA_06999	hypothetical protein BBA_06999	0.0949356	-3.39691	9.50477e-22	2.60548e-21	down
19891895	BBA_08883	hypothetical protein BBA_08883	0.0958485	-3.3831	7.92766e-12	2.76845e-11	down
BGI_novel_G000030			0.0972511	-3.36214	9.88572e-10	3.69968e-09	down
19885026	BBA_02014	serine carboxypeptidase	0.0982784	-3.34698	3.00997e-15	9.51547e-15	down
19891635	BBA_08623	hypothetical protein BBA_08623	0.0994044	-3.33055	0	0	down
19889630	BBA_06618	hypothetical protein BBA_06618	0.0996824	-3.32652	0.000748278	0.00373938	down
19887096	BBA_04084	putative aspartic protease	0.10055	-3.31401	0	0	down
19892354	BBA_09342	ankyrin repeat protein	0.101504	-3.30039	1.13734e-71	1.59741e-71	down
19892531	BBA_09519	phosphotransferase enzyme family protein	0.102693	-3.28359	1.27979e-10	4.65815e-10	down
19891141	BBA_08129	tousled-like kinase	0.102978	-3.2796	6.92524e-46	1.27983e-45	down
19885140	BBA_02128	Glycoside hydrolase, family 31	0.103495	-3.27236	4.17741e-68	6.06343e-68	down
19887522	BBA_04510	bZIP transcription factor	0.10442	-3.25953	0	0	down
19885014	BBA_02002	F-box domain containing protein	0.104771	-3.25468	6.85275e-62	1.05996e-61	down
19892572	BBA_09560	GATA zinc finger protein	0.106752	-3.22766	0	0	down
19891777	BBA_08765	tyrosinase-like protein	0.106803	-3.22698	4.05614e-07	1.68239e-06	down
19884852	BBA_01840	fatty acid hydroxylase superfamily protein	0.106944	-3.22507	2.25255e-136	2.13737e-136	down
19888281	BBA_05269	GNS1/SUR4 family protein	0.106954	-3.22494	0	0	down
19891873	BBA_08861	hypothetical protein BBA_08861	0.10735	-3.2196	0	0	down
19891432	BBA_08420	abhydrolase domain-containing protein	0.108319	-3.20665	5.86246e-243	3.56814e-243	down
19889486	BBA_06474	cucumopine synthase	0.109532	-3.19057	0	0	down
19890798	BBA_07786	calcium-translocating P-type ATPase	0.109693	-3.18846	0	0	down
19888609	BBA_05597	RBP protein	0.110018	-3.18419	0	0	down
19889612	BBA_06600	LPS glycosyltransferase, putative	0.110076	-3.18343	0	0	down
19884853	BBA_01841	polyketide synthase	0.111263	-3.16796	9.48106e-156	8.11189e-156	down
19890888	BBA_07876	hypothetical protein BBA_07876	0.113686	-3.13687	4.04923e-10	1.49747e-09	down
19885134	BBA_02122	hypothetical protein BBA_02122	0.113884	-3.13437	8.15803e-254	4.75182e-254	down
19883532	BBA_00520	heterokaryon incompatibility protein Het-C	0.114622	-3.12505	1.57723e-269	8.65773e-270	down
19887710	BBA_04698	hypothetical protein BBA_04698	0.115641	-3.11228	2.11966e-76	2.87609e-76	down
19889691	BBA_06679	hypothetical protein BBA_06679	0.115714	-3.11137	1.09495e-286	5.77525e-287	down
19888277	BBA_05265	hypothetical protein BBA_05265	0.11575	-3.11091	4.92985e-25	1.26505e-24	down
19886110	BBA_03098	zinc-binding dehydrogenase	0.11591	-3.10893	1.43154e-09	5.38339e-09	down
19893167	BBA_10155	breast cancer protein	0.117273	-3.09205	5.68978e-08	2.27446e-07	down
19889610	BBA_06598	histidine acid phosphatase	0.117998	-3.08317	0	0	down
19884339	BBA_01327	hypothetical protein BBA_01327	0.118161	-3.08118	0	0	down
19889754	BBA_06742	HET domain-containing protein	0.118236	-3.08026	0	0	down
19890120	BBA_07108	hypothetical protein BBA_07108	0.118267	-3.07988	2.34228e-22	6.34373e-22	down
19892045	BBA_09033	hypothetical protein BBA_09033	0.119652	-3.06309	0	0	down
19890673	BBA_07661	potassium/sodium efflux P-type ATPase	0.12345	-3.018	0	0	down
19886141	BBA_03129	ARS binding protein 2	0.123911	-3.01262	2.36121e-123	2.38307e-123	down
19886844	BBA_03832	PAN domain containing protein	0.124099	-3.01044	0	0	down
19884295	BBA_01283	major facilitator superfamily transporter	0.124342	-3.00762	3.59464e-161	3.00316e-161	down
19891715	BBA_08703	hypothetical protein BBA_08703	0.125526	-2.99394	4.80778e-47	8.7464e-47	down
19887679	BBA_04667	chitin synthase 3a	0.125953	-2.98904	4.74931e-244	2.86513e-244	down
19884468	BBA_01456	hypothetical protein BBA_01456	0.126398	-2.98395	5.44025e-117	5.68775e-117	down
19886946	BBA_03934	Cytochrome P450 CYP617A1	0.127294	-2.97376	0	0	down
19891155	BBA_08143	hypothetical protein BBA_08143	0.127798	-2.96806	1.39367e-08	5.44393e-08	down
19890239	BBA_07227	malate dehydrogenase	0.128572	-2.95935	0	0	down
19891913	BBA_08901	Peptidase S8/S53, subtilisin/kexin/sedolisin	0.128888	-2.95581	2.40259e-121	2.45225e-121	down
19892081	BBA_09069	hypothetical protein BBA_09069	0.130474	-2.93816	0.000675323	0.00336483	down
19883429	BBA_00417	K-family cellulase	0.130542	-2.93741	0	0	down
19887577	BBA_04565	LMW6DL protein	0.133433	-2.90581	3.54596e-43	6.75307e-43	down
19889611	BBA_06599	hydrophobin-like protein	0.133636	-2.90362	0	0	down
19889633	BBA_06621	hypothetical protein BBA_06621	0.133899	-2.90078	0	0	down
19889788	BBA_06776	hypothetical protein BBA_06776	0.134344	-2.89599	2.12474e-277	1.14635e-277	down
19889467	BBA_06455	hypothetical protein BBA_06455	0.135101	-2.88789	9.14233e-221	5.96932e-221	down
19891560	BBA_08548	hypothetical protein BBA_08548	0.135931	-2.87906	0	0	down
19889220	BBA_06208	transposase-like protein	0.136074	-2.87753	3.08395e-203	2.16882e-203	down
19892091	BBA_09079	major facilitator superfamily protein	0.136306	-2.87508	1.19834e-117	1.24642e-117	down
19885801	BBA_02789	hypothetical protein BBA_02789	0.136786	-2.87	0	0	down
19884004	BBA_00992	tat pathway signal sequence	0.137425	-2.86328	1.36021e-33	3.0094e-33	down
19888665	BBA_05653	major facilitator superfamily transporter	0.137825	-2.8591	1.48347e-51	2.57233e-51	down
19888285	BBA_05273	hypothetical protein BBA_05273	0.139515	-2.84151	6.61646e-80	8.73343e-80	down
19887322	BBA_04310	hypothetical protein BBA_04310	0.140357	-2.83282	1.94485e-16	5.95514e-16	down
19890850	BBA_07838	hypothetical protein BBA_07838	0.140381	-2.83258	2.91865e-10	1.07388e-09	down
19892476	BBA_09464	hypothetical protein BBA_09464	0.140762	-2.82867	2.01659e-87	2.5116e-87	down
19886388	BBA_03376	glutaminase GtaA	0.141807	-2.818	0	0	down
19887496	BBA_04484	hypothetical protein BBA_04484	0.142257	-2.81343	4.10477e-154	3.55056e-154	down
19888416	BBA_05404	hypothetical protein BBA_05404	0.142403	-2.81194	2.28447e-05	0.000103232	down
19883766	BBA_00754	serine/threonine kinase	0.143199	-2.80391	0	0	down
19890857	BBA_07845	peptidase family M28	0.143479	-2.80109	0	0	down
19891945	BBA_08933	hypothetical protein BBA_08933	0.143492	-2.80096	0	0	down
19885956	BBA_02944	tat pathway signal sequence	0.143976	-2.7961	0	0	down
19891513	BBA_08501	putative SAM-dependent methyltransferase	0.145528	-2.78063	8.72999e-185	6.56711e-185	down
19890634	BBA_07622	yjfJ-like protein	0.145681	-2.77911	1.26728e-30	2.95007e-30	down
19887991	BBA_04979	hypothetical protein BBA_04979	0.14575	-2.77844	3.26813e-61	5.10329e-61	down
19883109	BBA_00097	3-hydroxyacyl-CoA dehyrogenase	0.146764	-2.76843	1.5205e-92	1.84068e-92	down
19888802	BBA_05790	hypothetical protein BBA_05790	0.147526	-2.76096	4.92917e-151	4.3298e-151	down
19887990	BBA_04978	tripeptidyl peptidase precursor	0.147678	-2.75948	0	0	down
19889753	BBA_06741	hypothetical protein BBA_06741	0.147834	-2.75795	2.5968e-38	5.34625e-38	down
19890485	BBA_07473	hypothetical protein BBA_07473	0.149146	-2.7452	1.64946e-82	2.12519e-82	down
19892169	BBA_09157	hypothetical protein BBA_09157	0.150287	-2.73421	7.34725e-95	8.77606e-95	down
19893375	BBA_10365	restless-like transposase	0.15137	-2.72385	5.76723e-43	1.10182e-42	down
19891901	BBA_08889	hypothetical protein BBA_08889	0.151701	-2.72069	5.0565e-302	2.58559e-302	down
19888872	BBA_05860	putative exported protein	0.152723	-2.71101	0	0	down
19887924	BBA_04912	hypothetical protein BBA_04912	0.153358	-2.70503	0.000556616	0.00275506	down
19885142	BBA_02130	hypothetical protein BBA_02130	0.154313	-2.69607	4.61403e-86	5.80546e-86	down
19888920	BBA_05908	hypothetical protein BBA_05908	0.155148	-2.68829	2.81052e-193	2.04819e-193	down
BGI_novel_G000047			0.155533	-2.68471	3.4719e-23	9.2191e-23	down
19888315	BBA_05303	subtilase-like protein	0.155589	-2.68419	1.18864e-226	7.59348e-227	down
19890800	BBA_07788	OPT family small oligopeptide transporter	0.156167	-2.67884	4.07337e-281	2.18675e-281	down
19884607	BBA_01595	hypothetical protein BBA_01595	0.156228	-2.67827	0	0	down
19883678	BBA_00666	hypothetical protein BBA_00666	0.156601	-2.67484	4.35201e-149	3.88124e-149	down
19891914	BBA_08902	hypothetical protein BBA_08902	0.157191	-2.66941	1.26023e-40	2.49813e-40	down
19885391	BBA_02379	adhesin protein Mad2	0.15763	-2.66539	0	0	down
19891747	BBA_08735	tousled-like kinase	0.157918	-2.66276	1.09768e-296	5.68653e-297	down
19888996	BBA_05984	pH regulatory protein	0.158538	-2.6571	0	0	down
19893354	BBA_10342	hypothetical protein BBA_10342	0.158899	-2.65382	0	0	down
19883996	BBA_00984	C6 transcription factor RegA	0.159051	-2.65244	1.33445e-263	7.4504e-264	down
19893008	BBA_09996	FAD binding domain protein	0.161457	-2.63077	7.06144e-23	1.88832e-22	down
19890583	BBA_07571	nuclear pore protein	0.161647	-2.62908	1.73979e-34	3.79666e-34	down
19887424	BBA_04412	universal stress protein family	0.163215	-2.61515	0	0	down
19883125	BBA_00113	hypothetical protein BBA_00113	0.163223	-2.61509	6.18067e-27	1.53376e-26	down
19893183	BBA_10171	hypothetical protein BBA_10171	0.163462	-2.61297	0	0	down
19889034	BBA_06022	polyol transporter 5	0.163854	-2.60952	0	0	down
19885313	BBA_02301	plasma membrane fusion protein PRM1	0.165735	-2.59305	0	0	down
19887058	BBA_04046	hypothetical protein BBA_04046	0.165851	-2.59204	0	0	down
19893319	BBA_10307	hypothetical protein BBA_10307	0.166137	-2.58955	0.000986303	0.00496593	down
19892472	BBA_09460	SAM dependent carboxyl methyltransferase	0.166614	-2.58542	0	0	down
19892471	BBA_09459	hypothetical protein BBA_09459	0.166723	-2.58448	0	0	down
19888275	BBA_05263	GPR1/FUN34/yaaH family protein	0.166883	-2.58309	0	0	down
19887810	BBA_04798	hypothetical protein BBA_04798	0.167305	-2.57945	0	0	down
19886626	BBA_03614	hypothetical protein BBA_03614	0.167907	-2.57427	9.32492e-72	1.30907e-71	down
19891073	BBA_08061	UPF0075 domain protein	0.168103	-2.57258	3.65616e-50	6.4379e-50	down
19887283	BBA_04271	pheromone receptor	0.169376	-2.5617	0	0	down
19890434	BBA_07422	hypothetical protein BBA_07422	0.170982	-2.54809	5.35561e-84	6.82118e-84	down
19888284	BBA_05272	ABC transporter	0.171063	-2.5474	0	0	down
19890490	BBA_07478	Pfs domain protein	0.171463	-2.54403	0	0	down
19892230	BBA_09218	hypothetical protein BBA_09218	0.172291	-2.53708	1.62011e-13	5.35216e-13	down
19890795	BBA_07783	CFEM domain-containing protein	0.172783	-2.53297	4.77886e-44	9.02088e-44	down
19893244	BBA_10232	hypothetical protein BBA_10232	0.174049	-2.52244	6.24825e-11	2.24907e-10	down
19883622	BBA_00610	myb family transcription factor	0.174252	-2.52075	3.76939e-56	6.20726e-56	down
19890218	BBA_07206	hypothetical protein BBA_07206	0.175186	-2.51304	0	0	down
19883093	BBA_00081	hypothetical protein BBA_00081	0.17591	-2.50709	0.000212764	0.00102427	down
19888828	BBA_05816	siderochrome-iron transporter MirC	0.176213	-2.50461	7.71863e-109	8.45826e-109	down
19891737	BBA_08725	low temperature requirement A	0.176631	-2.50119	7.65776e-106	8.56114e-106	down
19885045	BBA_02033	feruloyl esterase A precursor	0.176713	-2.50052	0	0	down
19892571	BBA_09559	reverse transcriptase	0.177278	-2.49592	3.0054e-49	5.32831e-49	down
19893180	BBA_10168	geranylgeranyl pyrophosphate synthetase	0.179855	-2.47509	5.39904e-91	6.60116e-91	down
19886920	BBA_03908	endonuclease/Exonuclease/phosphatase protein	0.181314	-2.46344	0	0	down
19885544	BBA_02532	S-layer protein	0.181404	-2.46272	0	0	down
19887413	BBA_04401	sporulation-specific protein	0.181697	-2.46039	0	0	down
19887141	BBA_04129	mRNA capping enzyme	0.182612	-2.45314	7.46609e-18	2.21447e-17	down
19888282	BBA_05270	lipase class 2	0.182934	-2.45061	2.50584e-124	2.51223e-124	down
19891510	BBA_08498	endonuclease/exonuclease/phosphatase family	0.183328	-2.4475	0	0	down
19890788	BBA_07776	hypothetical protein BBA_07776	0.184961	-2.43471	2.44319e-83	3.13145e-83	down
19890904	BBA_07892	cell cycle inhibitor Nif1	0.185127	-2.43341	1.9175e-148	1.71651e-148	down
19889345	BBA_06333	phospholipase A2	0.185849	-2.4278	1.38843e-33	3.07277e-33	down
19885618	BBA_02606	multidrug resistance protein MDR, putative	0.185919	-2.42726	0	0	down
19885963	BBA_02951	hypothetical protein BBA_02951	0.186822	-2.42026	2.20313e-71	3.10466e-71	down
19889752	BBA_06740	hypothetical protein BBA_06740	0.187052	-2.41849	4.17454e-169	3.33918e-169	down
19886897	BBA_03885	hypothetical protein BBA_03885	0.187773	-2.41294	0	0	down
19887404	BBA_04392	lipase/thioesterase	0.187841	-2.41241	1.48195e-282	7.91595e-283	down
19892993	BBA_09981	C2H2 type zinc finger domain-containing protein	0.18875	-2.40545	0	0	down
19893010	BBA_09998	conidial wall protein	0.189156	-2.40235	7.55685e-220	4.96453e-220	down
19884947	BBA_01935	Cupredoxin-like protein	0.189714	-2.3981	0	0	down
19890515	BBA_07503	2-C-methyl-D-erythritol 2,4-cyclodiphosphate synthase	0.190375	-2.39309	1.18567e-100	1.36294e-100	down
19886043	BBA_03031	lipase 2 precursor	0.190649	-2.39101	5.9173e-217	3.94301e-217	down
19883781	BBA_00769	hypothetical protein BBA_00769	0.190771	-2.39008	7.78878e-78	1.04585e-77	down
19888847	BBA_05835	putative peptide transporter	0.192274	-2.37877	2.06461e-286	1.09313e-286	down
19885390	BBA_02378	cenp-O kinetochore centromere component	0.192532	-2.37683	0	0	down
19892573	BBA_09561	F-box domain, Skp2	0.193057	-2.3729	0	0	down
19883382	BBA_00370	IBR finger domain protein	0.195536	-2.3545	0	0	down
19887506	BBA_04494	MCM2/3/5 family protein	0.195562	-2.35431	0	0	down
BGI_novel_G000019			0.195717	-2.35316	0	0	down
19886505	BBA_03493	cell wall protein	0.195805	-2.35251	2.42872e-09	9.2295e-09	down
19891388	BBA_08376	MAC1 interacting protein	0.196024	-2.3509	0	0	down
19883552	BBA_00540	MFS transporter, putative	0.196462	-2.34767	4.20191e-230	2.64205e-230	down
19887508	BBA_04496	putative sugar transporter	0.197843	-2.33757	7.16665e-19	2.08478e-18	down
19890646	BBA_07634	MFS multidrug transporter	0.198156	-2.33529	0	0	down
19890718	BBA_07706	tat pathway signal sequence	0.199365	-2.32652	9.32869e-10	3.48871e-09	down
19891138	BBA_08126	GTP-binding protein GTR2	0.199624	-2.32464	0	0	down
19887548	BBA_04536	histone deacetylase	0.199993	-2.32198	2.98285e-36	6.31718e-36	down
19884467	BBA_01455	hypothetical protein BBA_01455	0.201282	-2.31271	2.93097e-15	9.26178e-15	down
19892399	BBA_09387	key lime pathogenicity protein	0.201585	-2.31054	8.37783e-216	5.62194e-216	down
19883132	BBA_00120	hypothetical protein BBA_00120	0.201792	-2.30906	0	0	down
19884969	BBA_01957	major facilitator superfamily transporter	0.202	-2.30758	1.22831e-30	2.8577e-30	down
19883764	BBA_00752	linker histone H1 and H5 family protein	0.202199	-2.30615	0	0	down
19893185	BBA_10173	K-3-type glutaminase	0.202315	-2.30532	2.59726e-61	4.04873e-61	down
19883997	BBA_00985	MFS transporter	0.202618	-2.30316	0	0	down
19890131	BBA_07119	C6 zinc finger domain-containing protein	0.203951	-2.29371	1.33267e-98	1.5498e-98	down
19886841	BBA_03829	peptidase family M3	0.204977	-2.28646	2.99237e-103	3.39758e-103	down
19890545	BBA_07533	NADP-dependent alcohol dehydrogenase	0.20671	-2.27432	6.7178e-274	3.65147e-274	down
19892153	BBA_09141	hypothetical protein BBA_09141	0.207848	-2.2664	0	0	down
19884873	BBA_01861	hypothetical protein BBA_01861	0.208322	-2.26311	0	0	down
19891923	BBA_08911	heterokaryon incompatibility protein	0.209246	-2.25673	1.01945e-85	1.28542e-85	down
19888283	BBA_05271	fatty acid hydroxylase superfamily protein	0.210007	-2.25149	0	0	down
19893182	BBA_10170	RNA interference and silencing protein (Qde2)	0.211312	-2.24255	0	0	down
19891675	BBA_08663	hypothetical protein BBA_08663	0.211391	-2.24201	5.45409e-10	2.02433e-09	down
19887697	BBA_04685	2OG-Fe(II) oxygenase superfamily protein	0.211825	-2.23905	1.82436e-50	3.19525e-50	down
19886650	BBA_03638	MFS transporter	0.212382	-2.23526	0	0	down
19891380	BBA_08368	GNAT family acetyltransferase	0.21291	-2.23168	1.98651e-223	1.27839e-223	down
19886118	BBA_03106	xaa-pro dipeptidase	0.213096	-2.23043	0	0	down
19892206	BBA_09194	hypothetical protein BBA_09194	0.213274	-2.22922	0	0	down
19892183	BBA_09171	hypothetical protein BBA_09171	0.214594	-2.22032	1.29422e-36	2.72791e-36	down
19891887	BBA_08875	ferric reductase like transmembrane component	0.216351	-2.20855	0	0	down
19891072	BBA_08060	MFS monosaccharide transporter, putative	0.216925	-2.20473	4.45544e-25	1.14241e-24	down
19888455	BBA_05443	HMG box protein	0.216978	-2.20438	0	0	down
19884903	BBA_01891	hypothetical protein BBA_01891	0.217107	-2.20352	1.68437e-254	9.78836e-255	down
19885130	BBA_02118	phosphatidylcholine-hydrolyzing phospholipase C	0.218815	-2.19222	0	0	down
19892628	BBA_09616	SET domain-containing protein 5	0.219493	-2.18776	0	0	down
19892066	BBA_09054	putative MEI5 protein	0.219615	-2.18695	1.61028e-125	1.60466e-125	down
19887795	BBA_04783	UDP-N-acetylmuramate--L-alanine ligase	0.219888	-2.18516	3.85731e-10	1.42494e-09	down
19889219	BBA_06207	hypothetical protein BBA_06207	0.220438	-2.18155	3.68578e-86	4.63257e-86	down
19889485	BBA_06473	Cytochrome P450 CYP684A2	0.220959	-2.17815	0	0	down
19890581	BBA_07569	nuclear pore protein	0.221516	-2.17451	1.92507e-08	7.55971e-08	down
19887923	BBA_04911	Bud10 protein	0.222661	-2.16708	9.69725e-260	5.51822e-260	down
19892229	BBA_09217	metallopeptidase MepB	0.223289	-2.16302	3.94428e-31	9.10238e-31	down
19886649	BBA_03637	Pfs domain protein	0.224642	-2.1543	0	0	down
19888821	BBA_05809	MFS allantoate transporter, putative	0.225244	-2.15044	2.65182e-145	2.40589e-145	down
19891524	BBA_08512	glycoside hydrolase family 29 protein	0.226084	-2.14507	2.6864e-13	8.94686e-13	down
19891553	BBA_08541	short-chain dehydrogenase	0.226084	-2.14507	2.6864e-13	8.94686e-13	down
19890554	BBA_07542	hypothetical protein BBA_07542	0.227273	-2.1375	5.76405e-138	5.41128e-138	down
19883925	BBA_00913	hypothetical protein BBA_00913	0.227307	-2.13729	1.64092e-104	1.84937e-104	down
19893007	BBA_09995	RNase H domain protein	0.228439	-2.13012	5.30731e-24	1.38719e-23	down
19890555	BBA_07543	Leucine Rich Repeat domain protein	0.228875	-2.12737	0	0	down
19893263	BBA_10251	pol-like protein	0.229084	-2.12605	1.94073e-20	5.45283e-20	down
19883096	BBA_00084	Peptidase M64, IgA	0.229289	-2.12476	3.50672e-60	5.55117e-60	down
19889356	BBA_06344	drug resistance protein	0.229714	-2.12209	0	0	down
19890133	BBA_07121	Pfs, NACHT and Ankyrin domain protein	0.230036	-2.12007	1.69159e-09	6.38065e-09	down
19888009	BBA_04997	hypothetical protein BBA_04997	0.230628	-2.11636	0	0	down
19892566	BBA_09554	hypothetical protein BBA_09554	0.232592	-2.10413	1.92025e-05	8.64126e-05	down
19886794	BBA_03782	putative hydrolase	0.232966	-2.10181	2.30072e-101	2.63235e-101	down
19889890	BBA_06878	DNA repair protein (Rad57), putative	0.234792	-2.09055	1.02803e-187	7.58844e-188	down
19883049	BBA_00037	gp24-like protein	0.2348	-2.0905	0	0	down
19883748	BBA_00736	hypothetical protein BBA_00736	0.235312	-2.08735	0	0	down
19888804	BBA_05792	isoflavone reductase	0.235366	-2.08702	0	0	down
19887687	BBA_04675	hypothetical protein BBA_04675	0.235613	-2.08551	2.38727e-14	7.71673e-14	down
19890703	BBA_07691	oxidoreductase-like protein	0.237339	-2.07498	0.000234351	0.00113181	down
19887607	BBA_04595	arrestin domain-containing protein	0.237736	-2.07257	3.43212e-55	5.71405e-55	down
19886970	BBA_03958	NACHT domain protein	0.238986	-2.065	8.889e-37	1.87002e-36	down
19889944	BBA_06932	Carbamoyl transferase	0.239043	-2.06466	0	0	down
19889116	BBA_06104	LIM domain-containing protein	0.239127	-2.06415	6.17742e-62	9.54675e-62	down
19888121	BBA_05109	protein kinase, putative	0.239674	-2.06086	9.63835e-82	1.24893e-81	down
19891565	BBA_08553	hypothetical protein BBA_08553	0.239976	-2.05904	5.13937e-08	2.05064e-07	down
19892016	BBA_09004	Putative C2H2 finger domain transcription factor	0.239976	-2.05904	8.11607e-20	2.30977e-19	down
19892364	BBA_09352	MFS allantoate transporter, putative	0.240417	-2.05639	0	0	down
19885085	BBA_02073	ABC multidrug transporter, putative	0.240613	-2.05522	6.10425e-200	4.33384e-200	down
19891143	BBA_08131	TfdA family Taurine catabolism dioxygenase TauD	0.240646	-2.05502	0	0	down
19891433	BBA_08421	volvatoxin A2 precursor	0.241654	-2.04898	1.16203e-05	5.1637e-05	down
19890556	BBA_07544	zinc finger protein odd-paired-like (opl)	0.243308	-2.03914	0	0	down
19887902	BBA_04890	sporulation protein RMD1	0.243319	-2.03908	1.74313e-165	1.41537e-165	down
19889695	BBA_06683	phosphoribosylaminoimidazole-succinocarboxamide synthase	0.243708	-2.03677	2.95983e-55	4.9246e-55	down
19891928	BBA_08916	carbonic anhydrase	0.244165	-2.03407	0	0	down
19888332	BBA_05320	plasma membrane zinc ion transporter, putative	0.245413	-2.02672	5.81801e-121	5.94606e-121	down
19887954	BBA_04942	fluG protein	0.246274	-2.02166	2.96422e-20	8.35639e-20	down
19886056	BBA_03044	hexose transporter	0.247076	-2.01697	5.6606e-27	1.40318e-26	down
19886968	BBA_03956	sterigmatocystin 8-O-methyltransferase precursor, putative	0.247946	-2.0119	0	0	down
19885811	BBA_02799	hypothetical protein BBA_02799	0.248799	-2.00694	1.41107e-66	2.07844e-66	down
19888488	BBA_05476	hypothetical protein BBA_05476	0.248808	-2.0069	1.15873e-104	1.30476e-104	down
19889759	BBA_06747	adenosine-deaminase domain-containing protein	0.249864	-2.00079	7.17923e-42	1.39518e-41	down
19891198	BBA_08186	integral membrane protein	4.00333	2.0012	0	0	up
19889372	BBA_06360	Succinyl-CoA synthetase, beta subunit	4.00373	2.00134	1.95331e-78	2.61105e-78	up
19887067	BBA_04055	Alpha/beta hydrolase fold-1	4.00926	2.00334	0	0	up
19891501	BBA_08489	DJ-1/PfpI family protein	4.03151	2.01132	0	0	up
19886067	BBA_03055	HPP family protein	4.03602	2.01293	5.51686e-211	3.77613e-211	up
19892024	BBA_09012	Cytochrome P450 CYP617A1	4.03643	2.01308	9.21245e-244	5.57618e-244	up
19886213	BBA_03201	aminotransferase class-V	4.04131	2.01482	8.91238e-89	1.10463e-88	up
19885426	BBA_02414	short chain dehydrogenase	4.0499	2.01789	2.01399e-179	1.55556e-179	up
19885938	BBA_02926	cupin domain protein	4.05717	2.02047	3.7083e-94	4.4419e-94	up
19893095	BBA_10083	pol-like protein	4.07036	2.02516	2.83171e-11	1.00655e-10	up
19888638	BBA_05626	phospholipid methyltransferase	4.0726	2.02595	0	0	up
19891435	BBA_08423	lipase-like protein	4.07344	2.02625	2.55002e-37	5.32693e-37	up
19892894	BBA_09882	integral membrane protein	4.07966	2.02845	0	0	up
19892547	BBA_09535	fatty acid desaturase	4.08354	2.02982	4.79739e-258	2.74283e-258	up
19886452	BBA_03440	hypothetical protein BBA_03440	4.08502	2.03034	5.67889e-202	4.01279e-202	up
19886680	BBA_03668	hypothetical protein BBA_03668	4.08698	2.03103	1.75378e-06	7.48375e-06	up
19893245	BBA_10233	sexual development transcription factor NsdD	4.09218	2.03287	1.22664e-61	1.90144e-61	up
19885847	BBA_02835	ATP synthase F0	4.09406	2.03353	0	0	up
BGI_novel_G000096			4.10241	2.03647	1.05353e-28	2.53731e-28	up
19886365	BBA_03353	hypothetical protein BBA_03353	4.1119	2.0398	3.15542e-09	1.20355e-08	up
19891789	BBA_08777	glucoamylase-like protein	4.1119	2.0398	2.48563e-16	7.63434e-16	up
19884620	BBA_01608	acid proteinase PEPI precursor	4.12046	2.0428	0	0	up
19886020	BBA_03008	pheromone precursor	4.1297	2.04604	3.36367e-05	0.000153534	up
19883908	BBA_00896	major facilitator superfamily transporter	4.13114	2.04654	0	0	up
19888541	BBA_05529	extracellular protein	4.1341	2.04757	1.70495e-79	2.26075e-79	up
19890325	BBA_07313	Nitrilase/cyanide hydratase and apolipoprotein N-acyltransferase	4.1463	2.05182	3.11225e-75	4.26049e-75	up
19885957	BBA_02945	LysM domain-containing protein	4.15065	2.05334	0	0	up
19888870	BBA_05858	glycosyl hydrolase family 47 protein	4.15343	2.0543	1.80564e-53	3.05947e-53	up
19888919	BBA_05907	4F5 domain protein	4.15343	2.0543	9.06891e-05	0.000425572	up
19890980	BBA_07968	ankyrin repeat protein	4.15974	2.05649	5.08454e-109	5.56494e-109	up
19893268	BBA_10256	hypothetical protein BBA_10256	4.16605	2.05868	0	0	up
19891300	BBA_08288	alanine-glyoxylate aminotransferase	4.17425	2.06152	0	0	up
19886305	BBA_03293	glutathione S-transferase domain-containing protein	4.19215	2.06769	2.94821e-104	3.32964e-104	up
19886274	BBA_03262	MYB DNA-binding domain-containing protein	4.19314	2.06803	0	0	up
19883956	BBA_00944	nitrite transporter	4.20252	2.07125	1.10953e-42	2.12867e-42	up
19891544	BBA_08532	hypothetical protein BBA_08532	4.20737	2.07292	1.03743e-37	2.15533e-37	up
19891209	BBA_08197	2-nitropropane dioxygenase	4.20863	2.07335	0	0	up
BGI_novel_G000039			4.2297	2.08056	4.08603e-142	3.76742e-142	up
19884915	BBA_01903	adenosylhomocysteinase	4.23229	2.08144	0	0	up
19893127	BBA_10115	endo alpha-1,4 polygalactosaminidase precursor	4.24837	2.08691	6.08019e-22	1.65897e-21	up
19886806	BBA_03794	hypothetical protein BBA_03794	4.24962	2.08733	4.12395e-11	1.47584e-10	up
19885742	BBA_02730	cytidylyltransferase-like protein	4.25141	2.08794	0	0	up
19892499	BBA_09487	hypothetical protein BBA_09487	4.25194	2.08812	1.74208e-214	1.17487e-214	up
19890851	BBA_07839	short chain dehydrogenase, putative	4.26027	2.09095	2.02498e-155	1.73663e-155	up
19890188	BBA_07176	hypothetical protein BBA_07176	4.26045	2.091	1.06293e-134	1.01714e-134	up
19885183	BBA_02171	Cdc25 family phosphatase Ibp1	4.26181	2.09147	4.47652e-38	9.24922e-38	up
19884795	BBA_01783	secretory lipase	4.27405	2.0956	1.75271e-71	2.46522e-71	up
19884120	BBA_01108	Ankyrin repeat-containing protein	4.28732	2.10008	8.00857e-39	1.63912e-38	up
19890572	BBA_07560	hypothetical protein BBA_07560	4.30405	2.10569	0	0	up
19892144	BBA_09132	UbiE/COQ5 family methyltransferase	4.30447	2.10583	8.79927e-13	2.98013e-12	up
19884665	BBA_01653	DUF1275 domain protein	4.30857	2.10721	0	0	up
19886686	BBA_03674	Formyl transferase	4.30935	2.10747	2.48822e-221	1.61963e-221	up
19884105	BBA_01093	hypothetical protein BBA_01093	4.31266	2.10858	0	0	up
19891239	BBA_08227	fructose-bisphosphate aldolase	4.31535	2.10948	0	0	up
19885353	BBA_02341	glutathione-dependent formaldehyde-activating enzyme	4.31957	2.11089	1.76354e-06	7.52775e-06	up
19885834	BBA_02822	Cytochrome P450 CYP504E5	4.31957	2.11089	5.53316e-05	0.000255753	up
19890354	BBA_07342	C6 transcription factor	4.31957	2.11089	5.53316e-05	0.000255753	up
19891263	BBA_08251	amidohydrolase-like protein	4.32194	2.11168	8.10501e-138	7.61442e-138	up
19883563	BBA_00551	major facilitator superfamily transporter	4.3246	2.11257	3.14762e-98	3.66891e-98	up
19888360	BBA_05348	beta-1,3-glucan-binding protein	4.33398	2.11569	0	0	up
19891746	BBA_08734	cyanide hydratase	4.34181	2.1183	1.19276e-235	7.3797e-236	up
19884889	BBA_01877	alpha-glucosidase b	4.35566	2.12289	0	0	up
19886480	BBA_03468	hypothetical protein BBA_03468	4.3611	2.12469	4.69299e-06	2.04543e-05	up
19883555	BBA_00543	pyruvate kinase	4.37483	2.12923	0	0	up
19883240	BBA_00228	NADH-ubiquinone oxidoreductase 12 kDa subunit	4.39015	2.13427	3.85367e-70	5.49009e-70	up
19886825	BBA_03813	late sexual development protein	4.39769	2.13675	0	0	up
19885682	BBA_02670	hypothetical protein BBA_02670	4.40957	2.14064	0	0	up
19887803	BBA_04791	hypothetical protein BBA_04791	4.41451	2.14225	3.15586e-09	1.20394e-08	up
19888474	BBA_05462	mitotic apparatus protein p62	4.41988	2.14401	5.47926e-243	3.33123e-243	up
19889639	BBA_06627	dihydrodipicolinate synthase	4.42826	2.14674	7.9788e-165	6.49997e-165	up
19885695	BBA_02683	hypothetical protein BBA_02683	4.43033	2.14741	1.07519e-06	4.54838e-06	up
19884274	BBA_01262	RNA exonuclease	4.43419	2.14867	0	0	up
19890806	BBA_07794	RING-11 protein	4.43757	2.14977	0	0	up
19885846	BBA_02834	allantoate permease	4.43806	2.14993	4.73562e-199	3.37168e-199	up
19892311	BBA_09299	sarcosine oxidase	4.43841	2.15004	6.16625e-72	8.63986e-72	up
19884131	BBA_01119	Di-trans-poly-cis-decaprenylcistransferase-like protein	4.44237	2.15133	1.07831e-25	2.73244e-25	up
19890326	BBA_07314	extracellular dipeptidyl-peptidase Dpp4	4.44264	2.15142	0	0	up
19891253	BBA_08241	general alpha-glucoside permease	4.46233	2.1578	5.06483e-276	2.7394e-276	up
19893094	BBA_10082	hypothetical protein BBA_10082	4.46852	2.1598	8.46255e-107	9.39273e-107	up
19888738	BBA_05726	FAD binding protein	4.47013	2.16032	3.77577e-167	3.05061e-167	up
19890158	BBA_07146	LysM domain-containing protein	4.47794	2.16284	1.03639e-52	1.77345e-52	up
19892737	BBA_09725	integral membrane protein, putative	4.48706	2.16577	1.01093e-193	7.34688e-194	up
19885541	BBA_02529	DNase1 protein	4.4947	2.16822	0	0	up
19888310	BBA_05298	DNA repair and transcription factor Ada, putative	4.49572	2.16855	6.37832e-132	6.18484e-132	up
19888160	BBA_05148	Acyl-CoA N-acyltransferase	4.49918	2.16966	1.5143e-21	4.16832e-21	up
19890608	BBA_07596	endoplasmic reticulum protein	4.49929	2.1697	0	0	up
19883734	BBA_00722	Cytochrome P450 CYP645A1	4.51105	2.17346	0.000326327	0.0015909	up
19892671	BBA_09659	CNH domain-containing protein	4.51825	2.17576	0	0	up
19885154	BBA_02142	phosphoglucose isomerase	4.54094	2.18299	0	0	up
19889599	BBA_06587	cryIIIB2-like protein	4.55691	2.18806	2.0114e-13	6.66776e-13	up
19891365	BBA_08353	b-ZIP transcription factor IDI-4	4.56078	2.18928	0	0	up
19884566	BBA_01554	oxidoreductase-like protein	4.56684	2.1912	0	0	up
19883105	BBA_00093	methyltransferase domain-containing protein	4.58539	2.19704	1.50728e-07	6.13246e-07	up
19887794	BBA_04782	hypothetical protein BBA_04782	4.58539	2.19704	8.98656e-05	0.000421346	up
19888016	BBA_05004	hypothetical protein BBA_05004	4.58539	2.19704	8.98656e-05	0.000421346	up
19889689	BBA_06677	hypothetical protein BBA_06677	4.597	2.20069	1.14507e-225	7.34592e-226	up
19886076	BBA_03064	hypothetical protein BBA_03064	4.59938	2.20144	3.30849e-33	7.39091e-33	up
19886172	BBA_03160	dimeric dihydrodiol dehydrogenase	4.6001	2.20166	0	0	up
19884143	BBA_01131	hypothetical protein BBA_01131	4.60073	2.20186	5.60601e-87	7.00468e-87	up
19886218	BBA_03206	acid phosphatase	4.60308	2.2026	0	0	up
19891415	BBA_08403	hypothetical protein BBA_08403	4.62048	2.20804	0	0	up
19885293	BBA_02281	Zn-dependent alcohol dehydrogenases (ISS)	4.64925	2.217	8.79111e-215	5.91697e-215	up
19883244	BBA_00232	hypothetical protein BBA_00232	4.65185	2.2178	1.60623e-30	3.74342e-30	up
19892077	BBA_09065	ribose-phosphate pyrophosphokinase, putative	4.65552	2.21894	1.20848e-217	8.02843e-218	up
19886725	BBA_03713	L-PSP endoribonuclease family protein	4.65753	2.21957	2.4403e-229	1.53767e-229	up
19891732	BBA_08720	capsule polysaccharide biosynthesis protein	4.67049	2.22357	2.06324e-228	1.30423e-228	up
19891236	BBA_08224	hypothetical protein BBA_08224	4.67122	2.2238	9.81472e-127	9.74753e-127	up
19892209	BBA_09197	interferon-induced GTP-binding protein Mx	4.67152	2.22389	8.34285e-257	4.80909e-257	up
19891312	BBA_08300	arylamine N-acetyltransferase 1	4.68349	2.22758	6.3829e-73	8.87916e-73	up
19888951	BBA_05939	fungal specific transcription factor	4.68564	2.22825	1.07664e-285	5.7076e-286	up
19887784	BBA_04772	mitochondrial protein	4.70136	2.23308	1.73598e-136	1.64605e-136	up
19891515	BBA_08503	hypothetical protein BBA_08503	4.70542	2.23432	0	0	up
19890565	BBA_07553	glutamate decarboxylase	4.70622	2.23457	0	0	up
19885378	BBA_02366	ATP-binding cassette sub-family A member 9	4.70813	2.23515	0	0	up
19890815	BBA_07803	GrpB domain protein	4.70963	2.23561	1.9909e-80	2.61187e-80	up
19891802	BBA_08790	zinc-binding dehydrogenase	4.7134	2.23677	0	0	up
19885770	BBA_02758	hypothetical protein BBA_02758	4.71879	2.23842	0	0	up
19892502	BBA_09490	aerobactin siderophore biosynthesis protein iucB	4.72651	2.24078	0	0	up
19886012	BBA_03000	isochorismatase-like protein	4.73491	2.24334	4.88781e-09	1.87647e-08	up
19893290	BBA_10278	hypothetical protein BBA_10278	4.73491	2.24334	0.00024172	0.00116853	up
19885922	BBA_02910	methionine aminopeptidase	4.73944	2.24472	0	0	up
19890807	BBA_07795	nucleotide exsicion repair protein RAD7	4.73989	2.24485	0	0	up
19891310	BBA_08298	maleylacetoacetate isomerase	4.74721	2.24708	2.19083e-130	2.14496e-130	up
19889590	BBA_06578	heterokaryon incompatibility protein	4.74851	2.24747	6.99183e-34	1.5394e-33	up
19890759	BBA_07747	CorA-like Mg2+ transporter	4.75228	2.24862	0	0	up
19884064	BBA_01052	cell wall biogenesis protein Ecm15, putative	4.75446	2.24928	8.72838e-120	8.95563e-120	up
19883857	BBA_00845	LCCL domain-containing protein	4.76951	2.25384	0	0	up
19893069	BBA_10057	Acyl-CoA N-acyltransferase	4.78198	2.25761	9.14957e-69	1.31822e-68	up
19891235	BBA_08223	thermolabile L-asparaginase	4.79722	2.2622	2.30937e-30	5.39917e-30	up
19883545	BBA_00533	4-coumarate:coenzyme A ligase	4.7987	2.26264	0	0	up
19892621	BBA_09609	hypothetical protein BBA_09609	4.80295	2.26392	4.60392e-47	8.37244e-47	up
19885743	BBA_02731	hypothetical protein BBA_02731	4.81287	2.2669	0	0	up
19884538	BBA_01526	putative phosphoglyceromutase	4.81708	2.26816	0	0	up
19885394	BBA_02382	Cytochrome P450 CYP52T1	4.81895	2.26872	0	0	up
19885776	BBA_02764	phenazine biosynthesis-like protein	4.83771	2.27432	7.46695e-11	2.69526e-10	up
19891273	BBA_08261	inositol oxygenase, putative	4.83875	2.27463	2.51619e-59	4.02029e-59	up
19888000	BBA_04988	aminotransferase class I and II	4.83918	2.27476	0	0	up
19893334	BBA_10322	hypothetical protein BBA_10322	4.84172	2.27552	2.74524e-06	1.18343e-05	up
19892217	BBA_09205	reverse transcriptase	4.84372	2.27612	1.53069e-44	2.87299e-44	up
19889861	BBA_06849	thermotolerance protein	4.84442	2.27632	0	0	up
19885243	BBA_02231	hypothetical protein BBA_02231	4.84735	2.2772	3.20453e-228	2.02998e-228	up
19892837	BBA_09825	polyketide synthase	4.8744	2.28522	0	0	up
19885799	BBA_02787	complex 1 protein	4.87725	2.28607	2.15963e-19	6.19107e-19	up
19890651	BBA_07639	hypothetical protein BBA_07639	4.90231	2.29346	0	0	up
19892467	BBA_09455	hypothetical protein BBA_09455	4.90989	2.29569	1.24489e-33	2.75091e-33	up
19887580	BBA_04568	arrestin domain-containing protein	4.91164	2.29621	0	0	up
19885738	BBA_02726	hypothetical protein BBA_02726	4.92237	2.29935	1.76197e-71	2.47943e-71	up
19886890	BBA_03878	actin patches distal protein	4.92922	2.30136	2.7661e-74	3.81076e-74	up
19893227	BBA_10215	hypothetical protein BBA_10215	4.94078	2.30474	2.05617e-16	6.30152e-16	up
19884875	BBA_01863	hypothetical protein BBA_01863	4.96702	2.31238	0	0	up
19889737	BBA_06725	ABC transporter	4.97654	2.31514	0	0	up
19885052	BBA_02040	hypothetical protein BBA_02040	4.98412	2.31734	2.4906e-10	9.14209e-10	up
19888323	BBA_05311	UDP-N-acetylglucosamine acyltransferase	4.98412	2.31734	0.000655488	0.0032638	up
19888402	BBA_05390	hypothetical protein BBA_05390	4.98412	2.31734	0.000143309	0.000681732	up
19889227	BBA_06215	hypothetical protein BBA_06215	4.98412	2.31734	1.99458e-08	7.83669e-08	up
19891699	BBA_08687	phosphotransferase enzyme family protein	4.98412	2.31734	0.000655488	0.0032638	up
19886517	BBA_03505	Beta-lactamase-type transpeptidase	5.02165	2.32816	0	0	up
19891590	BBA_08578	Acyl-CoA N-acyltransferase	5.04995	2.33627	3.70742e-70	5.27675e-70	up
19884059	BBA_01047	cystinosin, putative	5.06987	2.34195	3.05878e-62	4.70044e-62	up
19886280	BBA_03268	hypothetical protein BBA_03268	5.07094	2.34225	0	0	up
19888739	BBA_05727	GNAT family acetyltransferase, putative	5.08171	2.34531	7.33703e-95	8.75893e-95	up
19891414	BBA_08402	monooxygenase-like protein	5.08241	2.34551	0	0	up
19891436	BBA_08424	nonribosomal peptide synthase, putative	5.09231	2.34832	0	0	up
19886629	BBA_03617	major facilitator superfamily transporter	5.09768	2.34984	1.06372e-53	1.79451e-53	up
19883684	BBA_00672	putative glutathione S-transferase	5.09845	2.35006	5.98513e-184	4.52238e-184	up
19886978	BBA_03966	hypothetical protein BBA_03966	5.10872	2.35296	1.1462e-12	3.89887e-12	up
19892552	BBA_09540	hypothetical protein BBA_09540	5.10886	2.353	3.75936e-145	3.41576e-145	up
19888359	BBA_05347	Ncp1-like protein	5.11302	2.35418	0	0	up
19888798	BBA_05786	protein kinase domain-containing protein	5.11597	2.35501	4.46637e-126	4.44479e-126	up
19891437	BBA_08425	Cytochrome P450 CYP5262A3	5.13032	2.35905	9.7631e-200	6.93806e-200	up
19884373	BBA_01361	hypothetical protein BBA_01361	5.15026	2.36464	3.82121e-18	1.12646e-17	up
19888381	BBA_05369	ser/Thr protein phosphatase family protein	5.15026	2.36464	4.2932e-06	1.86801e-05	up
19884567	BBA_01555	glutathione-dependent formaldehyde-activating enzyme	5.15686	2.36649	9.4596e-61	1.48667e-60	up
19886149	BBA_03137	putative metacaspase	5.17271	2.37092	3.54484e-175	2.7665e-175	up
19892147	BBA_09135	polyamine transporter TPO5	5.20196	2.37905	0	0	up
19888820	BBA_05808	cell wall protein	5.2043	2.3797	0	0	up
19885084	BBA_02072	6-phosphogluconate dehydrogenase	5.23523	2.38825	0	0	up
19888098	BBA_05086	SnoaL-like polyketide cyclase	5.25875	2.39472	7.18559e-137	6.78922e-137	up
19886671	BBA_03659	hypothetical protein BBA_03659	5.26673	2.39691	9.68446e-215	6.52475e-215	up
19888237	BBA_05225	3-beta-hydroxysteroid-Delta(8), Delta(7)-isomerase	5.27025	2.39787	3.7254e-151	3.2699e-151	up
19891385	BBA_08373	BTB/POZ domain protein	5.27668	2.39963	0	0	up
19884404	BBA_01392	glycosyltransferase family 2	5.277	2.39972	2.75795e-136	2.61878e-136	up
19886121	BBA_03109	homogentisate 1,2-dioxygenase	5.28588	2.40214	0	0	up
19890290	BBA_07278	hypothetical protein BBA_07278	5.31639	2.41045	0.000381985	0.00187276	up
19889451	BBA_06439	CipC protein	5.35839	2.4218	0	0	up
19884076	BBA_01064	hypothetical protein BBA_01064	5.36751	2.42425	1.90892e-11	6.75334e-11	up
19891701	BBA_08689	Putative GMC oxidoreductase	5.38285	2.42837	1.1196e-05	4.96989e-05	up
19889062	BBA_06050	hypothetical protein BBA_06050	5.41386	2.43666	0	0	up
19892868	BBA_09856	hybrid PKS-NRPS protein	5.42272	2.43902	2.469e-20	6.95038e-20	up
19890624	BBA_07612	FAD binding domain-containing protein	5.44736	2.44556	0	0	up
19892916	BBA_09904	hypothetical protein BBA_09904	5.48253	2.45484	4.96449e-05	0.000228569	up
19888837	BBA_05825	secreted glucosidase	5.5027	2.46014	1.56956e-130	1.53459e-130	up
19884251	BBA_01239	hypothetical protein BBA_01239	5.53192	2.46778	2.58692e-168	2.07794e-168	up
19890094	BBA_07082	2OG-Fe(II) oxygenase superfamily protein	5.55373	2.47346	2.03156e-07	8.31463e-07	up
19890398	BBA_07386	hypothetical protein BBA_07386	5.55373	2.47346	2.03156e-07	8.31463e-07	up
19884809	BBA_01797	hypothetical protein BBA_01797	5.55529	2.47386	1.17408e-208	8.06776e-209	up
19884154	BBA_01142	carboxymuconolactone decarboxylase	5.56041	2.47519	7.85899e-99	9.12364e-99	up
19892483	BBA_09471	biotin synthase	5.56329	2.47594	0	0	up
19887220	BBA_04208	hypothetical protein BBA_04208	5.57166	2.47811	0	0	up
19890804	BBA_07792	mitochondrial import protein	5.57572	2.47916	1.00056e-22	2.68637e-22	up
19888895	BBA_05883	beta-eliminating lyase	5.5857	2.48174	5.54332e-263	3.10235e-263	up
19889365	BBA_06353	Cytochrome P450 CYP660A2	5.59981	2.48538	3.21882e-28	7.81267e-28	up
19890956	BBA_07944	PAF acetylhydrolase	5.60346	2.48632	0	0	up
19885564	BBA_02552	serine/threonine protein kinase	5.60713	2.48726	2.77383e-08	1.09524e-07	up
19886362	BBA_03350	tousled-like kinase	5.62652	2.49224	1.65939e-71	2.33285e-71	up
19888324	BBA_05312	pleiotropic regulatory protein DegT/DnrJ/EryC1/StrS	5.63206	2.49366	1.18948e-17	3.5448e-17	up
19885034	BBA_02022	hypothetical protein BBA_02022	5.64495	2.49696	0	0	up
19890752	BBA_07740	RNA recognition domain-containing protein	5.64867	2.49791	1.70153e-11	6.00934e-11	up
19888010	BBA_04998	Cupin, RmlC-type	5.67834	2.50547	3.08327e-177	2.38973e-177	up
19888623	BBA_05611	copper-transporting ATPase	5.68111	2.50617	7.91064e-46	1.46354e-45	up
19891192	BBA_08180	MFS multidrug resistance transporter, putative	5.68772	2.50785	0	0	up
19888720	BBA_05708	putative carbohydrate-binding protein	5.69614	2.50998	1.19594e-07	4.8449e-07	up
19892445	BBA_09433	hypothetical protein BBA_09433	5.70689	2.51271	2.80457e-154	2.42026e-154	up
19885441	BBA_02429	alpha glucoside transporter	5.72733	2.51786	0	0	up
19891667	BBA_08655	hypothetical protein BBA_08655	5.80476	2.53724	4.90609e-25	1.25862e-24	up
19892801	BBA_09789	general amidase	5.81481	2.53973	5.15819e-07	2.15161e-06	up
19892248	BBA_09236	hypothetical protein BBA_09236	5.82472	2.54219	0	0	up
19890648	BBA_07636	C6 transcription factor	5.83687	2.5452	1.72824e-211	1.17829e-211	up
19887716	BBA_04704	hypothetical protein BBA_04704	5.84803	2.54795	7.37634e-27	1.83245e-26	up
19889379	BBA_06367	succinate-CoA ligase	5.85519	2.54972	3.09344e-269	1.70012e-269	up
19885885	BBA_02873	sarcosine oxidase	5.86227	2.55146	0	0	up
19892481	BBA_09469	hypothetical protein BBA_09469	5.88838	2.55787	2.11329e-234	1.31318e-234	up
19890546	BBA_07534	hypothetical protein BBA_07534	5.93062	2.56818	0	0	up
19889102	BBA_06090	aminodeoxychorismate lyase	5.95075	2.57307	7.09645e-45	1.32624e-44	up
19884405	BBA_01393	hypothetical protein BBA_01393	5.95721	2.57464	9.37472e-38	1.94578e-37	up
19890652	BBA_07640	tyrosinase-like protein	5.96427	2.57634	0	0	up
19888301	BBA_05289	hypothetical protein BBA_05289	5.98094	2.58037	1.67908e-05	7.53343e-05	up
19885998	BBA_02986	hypothetical protein BBA_02986	6.01896	2.58952	1.36436e-251	7.97448e-252	up
19889770	BBA_06758	Na/K ATPase alpha 1 subunit, putative	6.0474	2.59631	5.36555e-223	3.45653e-223	up
19890315	BBA_07303	hypothetical protein BBA_07303	6.0512	2.59722	0	0	up
19892887	BBA_09875	O-methyltransferase, family 3	6.05478	2.59808	1.11359e-25	2.82394e-25	up
19887702	BBA_04690	Na,H/K antiporter P-type ATPase	6.05693	2.59859	0	0	up
19888195	BBA_05183	Cel3e-like protein	6.07551	2.60301	0	0	up
19892997	BBA_09985	DUF124 domain protein	6.08587	2.60546	7.34089e-19	2.13694e-18	up
19885023	BBA_02011	zinc finger protein Nv-ZicA	6.0917	2.60685	4.52006e-10	1.67371e-09	up
19892560	BBA_09548	reverse transcriptase, RNaseH	6.09596	2.60785	7.29244e-48	1.31295e-47	up
19892778	BBA_09766	hypothetical protein BBA_09766	6.10056	2.60894	3.66041e-46	6.72786e-46	up
19886476	BBA_03464	C6 finger domain protein	6.11422	2.61217	0	0	up
19890561	BBA_07549	MFS transporter	6.12056	2.61366	3.37626e-273	1.83743e-273	up
19883467	BBA_00455	MYND domain protein, putative	6.17279	2.62592	0	0	up
19884793	BBA_01781	ABC-2 type transporter	6.18676	2.62918	0	0	up
19886864	BBA_03852	penicillin-binding protein	6.19455	2.631	1.96521e-90	2.40673e-90	up
19892789	BBA_09777	hypothetical protein BBA_09777	6.19455	2.631	1.86767e-27	4.58958e-27	up
19884890	BBA_01878	hypothetical protein BBA_01878	6.20894	2.63435	4.99615e-172	3.94944e-172	up
19888909	BBA_05897	P-loop ATPase protein family	6.2316	2.6396	0	0	up
19886138	BBA_03126	Hypothetical Protein BBA_03126	6.25772	2.64564	1.1608e-23	3.05273e-23	up
19883097	BBA_00085	Orf2-like protein	6.26575	2.64749	1.70759e-21	4.70841e-21	up
19886190	BBA_03178	hypothetical protein BBA_03178	6.29483	2.65417	1.26409e-43	2.39636e-43	up
19889329	BBA_06317	chitinase-like protein	6.29715	2.6547	0	0	up
19890113	BBA_07101	hypothetical protein BBA_07101	6.29966	2.65527	4.13366e-138	3.87512e-138	up
19883374	BBA_00362	hypothetical protein BBA_00362	6.30549	2.65661	7.50899e-82	9.71501e-82	up
19886891	BBA_03879	acyltransferase-like protein	6.31126	2.65793	0	0	up
19888941	BBA_05929	WSC domain-containing protein	6.32558	2.6612	0	0	up
19883649	BBA_00637	epoxide hydrolase	6.33677	2.66375	0	0	up
19893085	BBA_10073	hypothetical protein BBA_10073	6.37456	2.67233	7.28659e-186	5.44709e-186	up
19885815	BBA_02803	fumarylacetoacetase-like protein	6.40623	2.67948	0	0	up
19892699	BBA_09687	hypothetical protein BBA_09687	6.43405	2.68573	1.01097e-12	3.43141e-12	up
19892893	BBA_09881	sterigmatocystin 8-O-methyltransferase	6.47494	2.69487	2.36328e-220	1.54623e-220	up
19888986	BBA_05974	hypothetical protein BBA_05974	6.47936	2.69585	6.47665e-10	2.41168e-09	up
19889581	BBA_06569	acetate transporter	6.47936	2.69585	5.9206e-08	2.36792e-07	up
19890825	BBA_07813	hypothetical protein BBA_07813	6.56393	2.71456	0	0	up
19891338	BBA_08326	hypothetical protein BBA_08326	6.56731	2.7153	5.10506e-19	1.48027e-18	up
19893279	BBA_10267	amidohydrolase-like protein	6.56753	2.71535	0	0	up
19888320	BBA_05308	acyltransferase-like protein	6.57904	2.71788	4.34027e-07	1.80315e-06	up
19885434	BBA_02422	hypothetical protein BBA_02422	6.58378	2.71892	0	0	up
19883511	BBA_00499	C6 finger domain protein	6.58767	2.71977	0	0	up
19885474	BBA_02462	hypothetical protein BBA_02462	6.59665	2.72173	2.51489e-26	6.29651e-26	up
19887715	BBA_04703	hypothetical protein BBA_04703	6.61052	2.72476	3.42243e-21	9.48964e-21	up
19891806	BBA_08794	hypothetical protein BBA_08794	6.62595	2.72813	0	0	up
19886865	BBA_03853	hypothetical protein BBA_03853	6.62879	2.72875	1.44073e-13	4.74409e-13	up
19891547	BBA_08535	haloacid dehalogenase-like hydrolase	6.69895	2.74394	0	0	up
19883626	BBA_00614	fasciclin domain-containing protein	6.72121	2.74872	0	0	up
BGI_novel_G000090			6.72856	2.7503	1.24977e-100	1.43746e-100	up
19887630	BBA_04618	glucose-methanol-choline (gmc) oxidoreductase	6.74773	2.7544	1.31523e-15	4.11548e-15	up
19885739	BBA_02727	Chymotrypsin-like protein	6.7784	2.76095	2.49852e-07	1.02744e-06	up
19888191	BBA_05179	nonribosomal siderophore peptide synthase SidC	6.78878	2.76315	0	0	up
19892990	BBA_09978	ribosomal L29e family protein	6.79696	2.76489	1.72972e-06	7.37759e-06	up
19884817	BBA_01805	MFS transporter	6.79856	2.76523	3.01501e-280	1.62262e-280	up
19885152	BBA_02140	hypothetical protein BBA_02140	6.82535	2.7709	0	0	up
19886055	BBA_03043	UBX domain-containing protein	6.85603	2.77737	5.22785e-268	2.8872e-268	up
19889294	BBA_06282	fungal specific transcription factor	6.86503	2.77927	0	0	up
19892150	BBA_09138	hypothetical protein BBA_09138	6.91787	2.79033	1.99736e-251	1.16877e-251	up
19887627	BBA_04615	hypothetical protein BBA_04615	6.91956	2.79068	7.87184e-149	7.02559e-149	up
19888361	BBA_05349	fasciclin domain-containing protein	6.92893	2.79263	0	0	up
19890571	BBA_07559	putative aspartate protease	6.93194	2.79326	1.35654e-95	1.61216e-95	up
19890605	BBA_07593	stress responsive A/B Barrel domain-containing protein	6.97459	2.80211	0	0	up
19884920	BBA_01908	hypothetical protein BBA_01908	6.97777	2.80277	3.13248e-15	9.91117e-15	up
19893112	BBA_10100	hypothetical protein BBA_10100	6.97777	2.80277	2.40157e-05	0.000108749	up
19889545	BBA_06533	alcohol oxidase	7.00992	2.8094	9.38785e-104	1.06213e-103	up
19884255	BBA_01243	D-galacturonic acid reductase	7.06978	2.82167	5.54752e-146	5.01815e-146	up
19886951	BBA_03939	hexose transporter	7.07027	2.82176	0	0	up
19892468	BBA_09456	hypothetical protein BBA_09456	7.10068	2.82796	0	0	up
19892905	BBA_09893	hypothetical protein BBA_09893	7.11234	2.83032	2.26607e-13	7.52111e-13	up
19889591	BBA_06579	hypothetical protein BBA_06579	7.15368	2.83869	2.48631e-155	2.1356e-155	up
19885642	BBA_02630	bassianolide nonribosomal peptide synthetase	7.15429	2.83881	2.50753e-110	2.72089e-110	up
19890674	BBA_07662	magnesium-dependent phosphatase-1	7.16377	2.84072	0	0	up
19892291	BBA_09279	glutathione S-transferase domain-containing protein	7.16574	2.84112	0	0	up
19883611	BBA_00599	hisactophilin C49S mutant/phototropin PHY3 fusion protein	7.19853	2.8477	0	0	up
19890687	BBA_07675	hypothetical protein BBA_07675	7.25493	2.85896	6.0722e-238	3.7447e-238	up
19890702	BBA_07690	hypothetical protein BBA_07690	7.25655	2.85928	0	0	up
19885934	BBA_02922	hypothetical protein BBA_02922	7.27457	2.86286	9.68372e-208	6.68021e-208	up
19885000	BBA_01988	carboxyphosphonoenolpyruvate phosphonomutase-like protein	7.28131	2.8642	0	0	up
19888911	BBA_05899	carbohydrate esterase family 9	7.31004	2.86988	1.36512e-05	6.09182e-05	up
19884129	BBA_01117	C6 zinc finger domain-containing protein	7.32351	2.87254	3.96174e-261	2.24645e-261	up
19889902	BBA_06890	major facilitator superfamily transporter	7.42462	2.89232	8.66886e-37	1.82254e-36	up
19887305	BBA_04293	peptidase M61 domain-containing protein	7.43346	2.89403	5.2934e-44	9.99572e-44	up
19890159	BBA_07147	hypothetical protein BBA_07147	7.45825	2.89884	7.70163e-169	6.1708e-169	up
19884854	BBA_01842	nucleotide sugar dehydrogenase	7.47618	2.9023	0.000181734	0.00087111	up
19892492	BBA_09480	hypothetical protein BBA_09480	7.47618	2.9023	0.000181734	0.00087111	up
19893260	BBA_10248	aminotransferase class-III	7.47618	2.9023	5.97221e-07	2.49997e-06	up
19889279	BBA_06267	flavin-binding monooxygenase, putative	7.6054	2.92702	1.39713e-35	2.98795e-35	up
19888389	BBA_05377	phytanoyl-CoA dioxygenase	7.62787	2.93128	0	0	up
19883637	BBA_00625	Glycoside hydrolase, catalytic core	7.69813	2.94451	0	0	up
19892805	BBA_09793	hypothetical protein BBA_09793	7.71243	2.94719	3.05893e-06	1.32173e-05	up
19888044	BBA_05032	DUF967 domain-containing protein	7.72037	2.94867	2.4441e-245	1.46626e-245	up
19887732	BBA_04720	hypothetical protein BBA_04720	7.73775	2.95191	0	0	up
19886042	BBA_03030	MFS multidrug transporter	7.74619	2.95349	0	0	up
19886013	BBA_03001	ABC-type Fe3+ transport system	7.7772	2.95925	4.47827e-131	4.36347e-131	up
19890200	BBA_07188	Frag1/DRAM/Sfk1 family protein	7.77825	2.95945	1.23227e-170	9.82373e-171	up
19889348	BBA_06336	hexose transporter-like protein	7.81286	2.96585	0	0	up
19886661	BBA_03649	glucose-repressible protein	7.82067	2.96729	0	0	up
19889913	BBA_06901	hypothetical protein BBA_06901	7.83183	2.96935	0	0	up
19886035	BBA_03023	hypothetical protein BBA_03023	7.85846	2.97425	0	0	up
19888641	BBA_05629	carbohydrate esterase family 9	7.87782	2.9778	0	0	up
19891320	BBA_08308	OPT oligopeptide transporter	7.88853	2.97976	0	0	up
19893226	BBA_10214	hypothetical protein BBA_10214	7.91791	2.98512	0	0	up
19892739	BBA_09727	beauvericin biosynthetic protein	7.96316	2.99334	0	0	up
19883334	BBA_00322	metalloprotease-like protein	7.97459	2.99541	0.00010186	0.000479701	up
19884724	BBA_01712	hypothetical protein BBA_01712	7.97459	2.99541	3.96584e-10	1.4661e-09	up
19885432	BBA_02420	hypothetical protein BBA_02420	7.97459	2.99541	0.00010186	0.000479701	up
19889311	BBA_06299	peptidase M23B	7.97459	2.99541	0.00010186	0.000479701	up
19886065	BBA_03053	abc transporter	8.00406	3.00073	9.44976e-291	4.94619e-291	up
19889295	BBA_06283	hypothetical protein BBA_06283	8.02864	3.00515	0	0	up
19886874	BBA_03862	major facilitator superfamily transporter	8.03148	3.00567	0	0	up
BGI_novel_G000079			8.14073	3.02516	2.25639e-10	8.26877e-10	up
19888378	BBA_05366	hypothetical protein BBA_05366	8.15145	3.02706	5.78302e-87	7.22973e-87	up
19885681	BBA_02669	hypothetical protein BBA_02669	8.17396	3.03103	4.93376e-09	1.89477e-08	up
19892873	BBA_09861	alcohol dehydrogenase	8.17396	3.03103	4.93376e-09	1.89477e-08	up
19886090	BBA_03078	Cytochrome P450 CYP68N1	8.29066	3.05149	1.12973e-59	1.79898e-59	up
19887788	BBA_04776	hypothetical protein BBA_04776	8.30687	3.0543	2.45515e-06	1.05574e-05	up
19892802	BBA_09790	Flavin-binding monooxygenase-like family protein	8.30687	3.0543	2.45515e-06	1.05574e-05	up
19883871	BBA_00859	Putative Zn(II)2Cys6 transcription factor	8.32328	3.05715	0	0	up
19890333	BBA_07321	serine protease	8.473	3.08287	5.69934e-05	0.000263587	up
19892485	BBA_09473	dethiobiotin synthetase	8.50885	3.08896	0	0	up
19888537	BBA_05525	hydroxymethylglutaryl-CoA lyase	8.52215	3.09122	5.87708e-158	4.9771e-158	up
19893278	BBA_10266	sugar transporter	8.60893	3.10583	4.5079e-116	4.74021e-116	up
19891755	BBA_08743	sarcosine oxidase	8.61481	3.10682	0	0	up
19887568	BBA_04556	RTA1 like protein	8.63531	3.11025	0	0	up
19887740	BBA_04728	coenzyme A transferase	8.71116	3.12286	0	0	up
19885171	BBA_02159	homoserine O-acetyltransferase	8.72926	3.12586	2.09727e-157	1.78314e-157	up
19892542	BBA_09530	TPR repeat protein	8.78778	3.1355	0	0	up
19889226	BBA_06214	Cytochrome P450 CYP5293A1	8.79017	3.13589	5.41667e-19	1.57171e-18	up
19888020	BBA_05008	hypothetical protein BBA_05008	8.80528	3.13837	9.71579e-30	2.29561e-29	up
19887489	BBA_04477	hypothetical protein BBA_04477	8.81004	3.13915	0	0	up
19885352	BBA_02340	hypothetical protein BBA_02340	8.84681	3.14516	4.33406e-248	2.571e-248	up
19883017	BBA_00005	ABC transporter transmembrane region	8.85069	3.14579	0	0	up
19889849	BBA_06837	GNAT family acetyltransferase, putative	8.90089	3.15395	0	0	up
19892576	BBA_09564	reverse transcriptase	8.95058	3.16198	2.42991e-197	1.73984e-197	up
19887979	BBA_04967	crystal protein	8.97142	3.16534	3.17031e-05	0.000144581	up
19888245	BBA_05233	hypothetical protein BBA_05233	8.98445	3.16743	1.58321e-242	9.65733e-243	up
19891735	BBA_08723	Epl1 protein	9.00389	3.17055	0	0	up
19888833	BBA_05821	oxidoreductase family protein	9.01863	3.17291	0	0	up
19888048	BBA_05036	hypothetical protein BBA_05036	9.03281	3.17518	0	0	up
19887804	BBA_04792	hypothetical protein BBA_04792	9.08336	3.18323	1.73412e-300	8.89052e-301	up
19885563	BBA_02551	hypothetical protein BBA_02551	9.13037	3.19067	0	0	up
19886350	BBA_03338	Bys1 family protein	9.18127	3.19869	2.62211e-125	2.61823e-125	up
19890705	BBA_07693	NlpC/P60-like cell-wall peptidase, putative	9.19002	3.20007	4.56715e-187	3.38353e-187	up
19893070	BBA_10058	hypothetical protein BBA_10058	9.22705	3.20587	0	0	up
19889388	BBA_06376	glycine-rich cell wall structural protein 1	9.24208	3.20822	0	0	up
19885439	BBA_02427	conidiation-specific protein (con-13)	9.28687	3.21519	3.53443e-262	1.98992e-262	up
19887981	BBA_04969	ribose 5-phosphate isomerase	9.30752	3.2184	0	0	up
19885303	BBA_02291	V-type ATPase	9.3203	3.22038	2.45913e-35	5.28558e-35	up
19884885	BBA_01873	MFS transporter	9.34676	3.22447	0	0	up
19887100	BBA_04088	hypothetical protein BBA_04088	9.35717	3.22607	2.14354e-11	7.59199e-11	up
19889898	BBA_06886	acyl transferase domain-containing protein	9.41786	3.2354	0	0	up
19889836	BBA_06824	Cytochrome P450 CYP51F2	9.46983	3.24334	1.76373e-05	7.91913e-05	up
19886716	BBA_03704	acetyltransferase, GNAT family protein	9.53444	3.25315	0	0	up
19885126	BBA_02114	mitochondrial phosphate carrier protein	9.54398	3.25459	0	0	up
19890761	BBA_07749	DNA repair protein	9.59162	3.26177	0	0	up
19891384	BBA_08372	hypothetical protein BBA_08372	9.66921	3.2734	0	0	up
19891837	BBA_08825	hypothetical protein BBA_08825	9.7463	3.28486	0	0	up
19883612	BBA_00600	hypothetical protein BBA_00600	9.74942	3.28532	2.03053e-74	2.79603e-74	up
19887712	BBA_04700	hypothetical protein BBA_04700	9.8116	3.29449	8.33282e-251	4.88159e-251	up
19888667	BBA_05655	mucin-like protein	9.84769	3.29979	0	0	up
19888721	BBA_05709	hypothetical protein BBA_05709	9.87196	3.30334	0	0	up
19891231	BBA_08219	polyketide synthase, putative	9.87213	3.30336	0	0	up
19886910	BBA_03898	small secreted protein	9.91125	3.30907	0	0	up
19889302	BBA_06290	amidohydrolase-like protein	9.96824	3.31734	0.000767287	0.00383591	up
19891404	BBA_08392	salicylate hydroxylase	9.98115	3.31921	0	0	up
19890223	BBA_07211	hypothetical protein BBA_07211	10.0207	3.32491	5.43962e-37	1.1407e-36	up
19892185	BBA_09173	hypothetical protein BBA_09173	10.1495	3.34333	1.03384e-22	2.77918e-22	up
19885236	BBA_02224	hypothetical protein BBA_02224	10.1996	3.35044	0	0	up
19887939	BBA_04927	arylesterase/monooxygenase	10.2025	3.35085	3.87159e-19	1.11923e-18	up
19886878	BBA_03866	hypothetical protein BBA_03866	10.2028	3.35089	0	0	up
19892684	BBA_09672	cell surface metalloreductase (FreA)	10.2598	3.35893	3.25817e-304	1.6551e-304	up
19887524	BBA_04512	hypothetical protein BBA_04512	10.3398	3.37013	4.73533e-212	3.21895e-212	up
19890182	BBA_07170	Acyl-CoA N-acyltransferase	10.4667	3.38773	6.07665e-10	2.2607e-09	up
19887982	BBA_04970	dihydroxyacetone kinase	10.4757	3.38897	0	0	up
19886404	BBA_03392	membrane protein, putative	10.501	3.39245	0	0	up
19889710	BBA_06698	sphingomyelin phosphodiesterase	10.5141	3.39426	4.63985e-248	2.75551e-248	up
19887947	BBA_04935	hypothetical protein BBA_04935	10.5242	3.39563	7.69297e-104	8.69342e-104	up
19892842	BBA_09830	Patatin-like serine hydrolase, putative	10.5816	3.40348	0	0	up
19888189	BBA_05177	enoyl reductase	10.6874	3.41784	0	0	up
19892309	BBA_09297	hypothetical protein BBA_09297	10.7822	3.43058	0	0	up
19891199	BBA_08187	cell surface protein, putative	10.8017	3.43319	0	0	up
19887275	BBA_04263	Bys1 family protein	10.9095	3.44752	0	0	up
19885108	BBA_02096	hypothetical protein BBA_02096	10.9183	3.44868	0	0	up
19893118	BBA_10106	hypothetical protein BBA_10106	10.9651	3.45484	0.000415999	0.0020437	up
19890414	BBA_07402	kelch repeat protein	10.9835	3.45727	1.14545e-225	7.35599e-226	up
19886475	BBA_03463	acid phosphatase	11.0354	3.46407	0	0	up
19891803	BBA_08791	alkaline serine protease AorO	11.0357	3.4641	0	0	up
19890760	BBA_07748	ABC transporter	11.0726	3.46892	0	0	up
19889433	BBA_06421	carboxypeptidase S1	11.1075	3.47346	6.19898e-17	1.88066e-16	up
19883955	BBA_00943	hypothetical protein BBA_00943	11.1667	3.48113	0	0	up
19892308	BBA_09296	hypothetical protein BBA_09296	11.2019	3.48567	0	0	up
BGI_novel_G000031			11.2143	3.48726	1.05658e-10	3.83577e-10	up
19892218	BBA_09206	SNARE domain-containing protein	11.2237	3.48847	0	0	up
19890693	BBA_07681	methyltransferase domain-containing protein	11.2398	3.49055	0	0	up
19889493	BBA_06481	hypothetical protein BBA_06481	11.2632	3.49354	0	0	up
19884766	BBA_01754	DUF636 domain-containing protein	11.4048	3.51157	3.83772e-150	3.39167e-150	up
19889182	BBA_06170	Cry3Aa protein	11.4251	3.51414	1.32386e-30	3.08356e-30	up
19892436	BBA_09424	MFS transporter, putative	11.4635	3.51897	1.65746e-06	7.06384e-06	up
19885075	BBA_02063	hypothetical protein BBA_02063	11.5285	3.52713	5.29344e-53	9.02249e-53	up
19885431	BBA_02419	adhesin protein Mad1	11.5378	3.52829	0	0	up
19889623	BBA_06611	hypothetical protein BBA_06611	11.5795	3.53351	3.15759e-164	2.59565e-164	up
19888786	BBA_05774	TBC domain-containing protein	11.6193	3.53846	2.80713e-276	1.5164e-276	up
19883708	BBA_00696	hypothetical protein BBA_00696	11.6426	3.54135	1.2803e-29	3.03621e-29	up
19886203	BBA_03191	argininosuccinate lyase	11.6771	3.54561	6.07664e-18	1.79909e-17	up
19887073	BBA_04061	tyrosinase 2	11.7057	3.54914	0	0	up
19890001	BBA_06989	hypothetical protein BBA_06989	11.8359	3.56509	0	0	up
19888193	BBA_05181	alpha/beta fold family hydrolase	11.8373	3.56527	0	0	up
19888082	BBA_05070	hypothetical protein BBA_05070	11.9619	3.58037	0.00022603	0.00109026	up
19886807	BBA_03795	hypothetical protein BBA_03795	12.1964	3.60839	1.23829e-42	2.3782e-42	up
19887619	BBA_04607	hypothetical protein BBA_04607	12.3953	3.63172	4.83619e-58	7.82448e-58	up
19888723	BBA_05711	CFEM domain-containing protein	12.4368	3.63654	0	0	up
19891796	BBA_08784	Cytochrome P450 CYP551C1	12.4603	3.63927	5.04933e-07	2.10417e-06	up
19889544	BBA_06532	DUF500 domain protein	12.5269	3.64696	0	0	up
19888388	BBA_05376	alpha-amylase A type-3	12.6112	3.65664	0	0	up
19886679	BBA_03667	methyltransferase domain-containing protein	12.7979	3.67784	1.34467e-80	1.76047e-80	up
19883203	BBA_00191	hypothetical protein BBA_00191	12.9587	3.69585	0.000122957	0.000582523	up
19884045	BBA_01033	cholera enterotoxin subunit A2	12.9587	3.69585	0.000122957	0.000582523	up
19886802	BBA_03790	hypothetical protein BBA_03790	12.9587	3.69585	2.78732e-07	1.14826e-06	up
19892006	BBA_08994	Antibiotic biosynthesis monooxygenase	12.9587	3.69585	0.000122957	0.000582523	up
19885771	BBA_02759	hypothetical protein BBA_02759	13.0536	3.70637	0	0	up
19888490	BBA_05478	cellulase, putative	13.1187	3.71355	1.54523e-213	1.04522e-213	up
19890757	BBA_07745	Glycoside hydrolase, catalytic core	13.1189	3.71357	0	0	up
19891540	BBA_08528	hypothetical protein BBA_08528	13.291	3.73238	3.93805e-26	9.90986e-26	up
19891756	BBA_08744	aspartokinase-like protein	13.3277	3.73635	0	0	up
19891978	BBA_08966	hypothetical protein BBA_08966	13.3279	3.73638	4.01311e-74	5.5341e-74	up
19889879	BBA_06867	major facilitator superfamily transporter	13.6368	3.76943	0	0	up
19890317	BBA_07305	calcium binding protein Caleosin	13.7212	3.77834	5.89595e-181	4.5183e-181	up
19885160	BBA_02148	hypothetical protein BBA_02148	13.8912	3.7961	3.2872e-89	4.0566e-89	up
19892448	BBA_09436	zinc finger-like protein	13.9257	3.79968	2.79391e-258	1.59362e-258	up
19890677	BBA_07665	putative peptidylarginine deiminase	13.9555	3.80277	6.70835e-05	0.000311783	up
19891696	BBA_08684	fatty acid desaturase	13.9555	3.80277	6.70835e-05	0.000311783	up
19885493	BBA_02481	DUF636 domain-containing protein	13.9717	3.80443	0	0	up
19889707	BBA_06695	acid proteinase A	14.1856	3.82635	1.05262e-39	2.1212e-39	up
19892186	BBA_09174	cell surface protein	14.5726	3.86519	2.37694e-127	2.3527e-127	up
19886011	BBA_02999	hydrophobin-like protein	14.8394	3.89136	0	0	up
19888187	BBA_05175	LCCL domain-containing protein	14.8944	3.8967	0	0	up
19883667	BBA_00655	amidohydrolase-like protein	14.9524	3.9023	3.65209e-05	0.000167189	up
19885764	BBA_02752	putative Heat-labile enterotoxin IIB, A chain	14.9524	3.9023	3.65209e-05	0.000167189	up
19893006	BBA_09994	FAD binding domain-containing protein	14.9524	3.9023	3.65209e-05	0.000167189	up
19888222	BBA_05210	ABC transporter	15.0175	3.90857	0	0	up
19887790	BBA_04778	transcriptional repressor TUP1	15.1228	3.91865	0	0	up
19888179	BBA_05167	peptidase family M48	15.2016	3.92615	3.84568e-90	4.71999e-90	up
19891830	BBA_08818	alkaline D-peptidase	15.2407	3.92985	0	0	up
19892307	BBA_09295	glutathione-dependent formaldehyde-activating enzyme	15.631	3.96634	0	0	up
19891227	BBA_08215	hypothetical protein BBA_08215	15.6694	3.96987	4.30034e-139	4.01119e-139	up
19890376	BBA_07364	tat pathway signal sequence	15.6728	3.97019	0	0	up
19888448	BBA_05436	hypothetical protein BBA_05436	15.7956	3.98145	0	0	up
19885827	BBA_02815	ABC transporter	15.8278	3.98439	0	0	up
19883537	BBA_00525	GPI anchored cell wall protein	15.9244	3.99316	0	0	up
19886818	BBA_03806	Cytochrome P450 CYP682H1	15.9492	3.99541	7.25587e-59	1.16711e-58	up
19889358	BBA_06346	oxaloacetate acetylhydrolase	15.986	3.99874	0	0	up
19883634	BBA_00622	hypothetical protein BBA_00622	16.4194	4.03733	1.13339e-112	1.21233e-112	up
19888563	BBA_05551	Beta-lactamase-type transpeptidase	16.4429	4.03939	0	0	up
19888309	BBA_05297	protein of unknown function DUF125, transmembrane	16.5729	4.05075	0	0	up
19886507	BBA_03495	fatty acid hydroxylase superfamily protein	16.6137	4.0543	9.33015e-34	2.05799e-33	up
19892643	BBA_09631	hypothetical protein BBA_09631	16.6405	4.05663	4.3185e-20	1.22148e-19	up
19886231	BBA_03219	hypothetical protein BBA_03219	16.6496	4.05741	3.44897e-154	2.97867e-154	up
19886895	BBA_03883	phytase, putative	16.6539	4.05779	0	0	up
19888272	BBA_05260	CMGC/SRPK protein kinase	16.946	4.08287	1.09036e-05	4.83643e-05	up
19892758	BBA_09746	major facilitator superfamily transporter	16.946	4.08287	1.09036e-05	4.83643e-05	up
19887729	BBA_04717	GTP-binding protein EsdC	17.3947	4.12058	0	0	up
19886828	BBA_03816	lectin-like protein	17.6382	4.14064	1.24244e-137	1.16974e-137	up
19890153	BBA_07141	MFS transporter, putative	17.6489	4.14151	9.663e-26	2.44655e-25	up
19883453	BBA_00441	hypothetical protein BBA_00441	17.6549	4.14199	1.17533e-171	9.32246e-172	up
19891311	BBA_08299	acetyltransferase, gnat family	17.7794	4.15214	0	0	up
19884752	BBA_01740	hypothetical protein BBA_01740	17.9428	4.16534	0.000593122	0.00294451	up
19886813	BBA_03801	AAA family ATPase	17.9428	4.16534	0.000593122	0.00294451	up
19887685	BBA_04673	lactam utilization protein LAMB	17.9428	4.16534	0.000593122	0.00294451	up
19892221	BBA_09209	chitinase-like protein	17.9428	4.16534	0.000593122	0.00294451	up
19893262	BBA_10250	hypothetical protein BBA_10250	17.9428	4.16534	0.000593122	0.00294451	up
19892615	BBA_09603	transposase-like protein	18.1241	4.17984	6.94886e-216	4.65837e-216	up
19892520	BBA_09508	CAP domain-containing protein	18.2521	4.18999	1.39447e-111	1.50189e-111	up
19887340	BBA_04328	aminotriazole resistance protein	18.4675	4.20691	1.00107e-77	1.34622e-77	up
19883417	BBA_00405	BTB/POZ domain containing protein	18.6548	4.22148	1.53056e-58	2.46499e-58	up
19893109	BBA_10097	hypothetical protein BBA_10097	18.9257	4.24228	6.20269e-96	7.35481e-96	up
19888741	BBA_05729	FunK1 protein kinase	18.9397	4.24334	1.30501e-18	3.80942e-18	up
19890301	BBA_07289	alpha/beta hydrolase, putative	19.3577	4.27483	1.44758e-262	8.13061e-263	up
19890799	BBA_07787	cobalamin synthesis protein	19.3731	4.27598	1.41508e-195	1.01891e-195	up
19888169	BBA_05157	hypothetical protein BBA_05157	19.6042	4.29309	7.82215e-28	1.90908e-27	up
19891000	BBA_07988	hypothetical protein BBA_07988	19.6457	4.29614	0	0	up
19883510	BBA_00498	RTA1 domain protein, putative	19.9365	4.31734	1.78972e-06	7.64432e-06	up
19883739	BBA_00727	hypothetical protein BBA_00727	19.9365	4.31734	0.000319159	0.00155489	up
19886814	BBA_03802	enoyl-CoA hydratase/isomerase family protein	19.9365	4.31734	0.000319159	0.00155489	up
19886267	BBA_03255	hypothetical protein BBA_03255	20.4349	4.35296	0	0	up
BGI_novel_G000092			20.5499	4.36106	8.50112e-61	1.33375e-60	up
19891226	BBA_08214	cell wall glucanosyltransferase Mwg1	20.7007	4.3716	0	0	up
19888891	BBA_05879	aorsin-like protein	20.7404	4.37437	2.43365e-143	2.23082e-143	up
19890999	BBA_07987	hypothetical protein BBA_07987	20.9033	4.38566	0	0	up
19886424	BBA_03412	putative cell wall glycoprotein	20.9984	4.39221	0	0	up
19884044	BBA_01032	nmrA-like family protein	21.4018	4.41966	0	0	up
19891234	BBA_08222	nonribosomal peptide synthase, putative	21.4535	4.42314	0	0	up
19886150	BBA_03138	LysM domain-containing protein	21.6303	4.43498	0	0	up
19887842	BBA_04830	Allergen V5/Tpx-1 family protein	21.764	4.44387	3.91621e-31	9.03497e-31	up
19883542	BBA_00530	Hydrophobin 2	21.7894	4.44556	0	0	up
19886018	BBA_03006	tat pathway signal sequence	21.9301	4.45484	0.0001728	0.000826543	up
19886482	BBA_03470	extracellular protein	21.9301	4.45484	0.0001728	0.000826543	up
19892376	BBA_09364	metalloprotease-like protein	21.9301	4.45484	0.0001728	0.000826543	up
19893228	BBA_10216	hypothetical protein BBA_10216	21.9301	4.45484	0.0001728	0.000826543	up
19892637	BBA_09625	dsp1-1-like protein	22.2624	4.47654	1.61919e-61	2.51647e-61	up
19886979	BBA_03967	hypothetical protein BBA_03967	22.4219	4.48684	0	0	up
19890898	BBA_07886	hsp20-like protein	22.7604	4.50845	0	0	up
19892848	BBA_09836	bacterial transferase hexapeptide	22.927	4.51897	2.01841e-12	6.90637e-12	up
19892267	BBA_09255	acetate kinase	22.9874	4.52277	0	0	up
19888449	BBA_05437	glycoside hydrolase family 2	23.0824	4.52872	0	0	up
19889394	BBA_06382	hypothetical protein BBA_06382	23.1304	4.53172	1.2209e-202	8.61888e-203	up
19891232	BBA_08220	trichothecene 3-O-acetyltransferase	23.7783	4.57158	0	0	up
19890691	BBA_07679	hypothetical protein BBA_07679	23.9238	4.58037	9.41071e-05	0.000442117	up
19891525	BBA_08513	gluconate 5-dehydrogenase	23.9238	4.58037	9.41071e-05	0.000442117	up
19893090	BBA_10078	hypothetical protein BBA_10078	23.9947	4.58464	2.10061e-271	1.14601e-271	up
19888185	BBA_05173	Cytochrome P450 CYP52G6	24.0887	4.59028	0	0	up
19884049	BBA_01037	hypothetical protein BBA_01037	24.3765	4.60742	0	0	up
19892469	BBA_09457	hypothetical protein BBA_09457	24.5617	4.61834	7.76833e-05	0.000362351	up
19893156	BBA_10144	Methyltransferase type 11	24.955	4.64126	0	0	up
19890195	BBA_07183	hypothetical protein BBA_07183	25.0602	4.64732	6.68061e-05	0.000310315	up
19892622	BBA_09610	dynamin family protein	25.5785	4.67686	5.71193e-05	0.000264208	up
19891799	BBA_08787	ATP-binding cassette sub-family G member 5	25.6405	4.68035	1.5691e-106	1.74473e-106	up
19887068	BBA_04056	SpoVR like family protein	25.7181	4.68471	5.47736e-05	0.000253027	up
19885940	BBA_02928	hypothetical protein BBA_02928	25.9174	4.69585	5.15923e-05	0.000237881	up
19887717	BBA_04705	Cytochrome P450 CYP5293A1	25.9174	4.69585	5.15923e-05	0.000237881	up
19891863	BBA_08851	hypothetical protein BBA_08851	25.9174	4.69585	5.15923e-05	0.000237881	up
19892844	BBA_09832	ATP synthase F0	26.3261	4.71842	2.16482e-142	1.99311e-142	up
19893084	BBA_10072	basic proline-rich protein	26.8766	4.74828	0	0	up
19891174	BBA_08162	fructosamine kinase	27.0139	4.75563	3.70301e-05	0.00016957	up
19891758	BBA_08746	glutathione-S-transferase theta, GST	27.0374	4.75688	0	0	up
BGI_novel_G000043			27.7316	4.79346	0	0	up
19888898	BBA_05886	hypothetical protein BBA_05886	28.2433	4.81984	1.35443e-21	3.72281e-21	up
19892454	BBA_09442	hypothetical protein BBA_09442	28.2433	4.81984	1.35443e-21	3.72281e-21	up
19886438	BBA_03426	BCS1 protein precursor	28.2477	4.82006	0	0	up
19890352	BBA_07340	monocarboxylate permease-like protein	28.3353	4.82453	2.33347e-306	1.17754e-306	up
19886831	BBA_03819	l-lactate dehydrogenase	28.5518	4.83551	0	0	up
19884967	BBA_01955	isochorismatase hydrolase	28.7929	4.84764	0	0	up
19884797	BBA_01785	Defensin domain protein	28.9079	4.85339	2.45559e-35	5.27634e-35	up
19888912	BBA_05900	enoyl-CoA hydratase/isomerase family protein	28.9079	4.85339	8.7357e-09	3.38594e-08	up
19885228	BBA_02216	Acyl-CoA N-acyltransferase	29.0275	4.85935	2.02993e-05	9.14569e-05	up
19890382	BBA_07370	penicillin-binding protein	29.9047	4.9023	1.56285e-05	7.00041e-05	up
19890821	BBA_07809	protease S8 tripeptidyl peptidase I (cln2)	30.0021	4.90699	0	0	up
19893091	BBA_10079	hypothetical protein BBA_10079	30.0917	4.9113	4.05007e-106	4.51426e-106	up
19892298	BBA_09286	oxygenase-like protein	30.5277	4.93205	1.76319e-09	6.66016e-09	up
19888970	BBA_05958	Fungal specific transcription factor, putative	30.8019	4.94495	1.19865e-05	5.33124e-05	up
19889712	BBA_06700	alkaline serine protease AorO	30.9015	4.94961	1.71998e-80	2.25413e-80	up
19892140	BBA_09128	Concanavalin A-like lectin/glucanase	31.0295	4.95557	0	0	up
19889846	BBA_06834	hypothetical protein BBA_06834	31.3288	4.96942	8.52301e-53	1.45729e-52	up
19890302	BBA_07290	hypothetical protein BBA_07290	31.4332	4.97422	6.29727e-111	6.80774e-111	up
19886821	BBA_03809	DltD domain-containing protein	31.8984	4.99541	8.66928e-06	3.82676e-05	up
19892853	BBA_09841	hypothetical protein BBA_09841	32.1357	5.00611	4.6668e-158	3.94902e-158	up
19892287	BBA_09275	dual specificity phosphatase	32.716	5.03192	1.14484e-95	1.35902e-95	up
19886431	BBA_03419	hypothetical protein BBA_03419	32.8878	5.03948	0	0	up
BGI_novel_G000071			33.254	5.05546	5.81119e-06	2.54488e-05	up
19890348	BBA_07336	Cytochrome P450 CYP623C1	33.8395	5.08064	2.99683e-151	2.62841e-151	up
19892738	BBA_09726	2-dehydropantoate 2-reductase, putative	34.1934	5.09565	0	0	up
19884476	BBA_01464	Actin-like protein	34.9341	5.12657	0	0	up
19885471	BBA_02459	hypothetical protein BBA_02459	35.0714	5.13222	0	0	up
19891804	BBA_08792	DUF300 domain protein, putative	35.5371	5.15125	0	0	up
19888547	BBA_05535	DASH complex subunit Dad3	38.9507	5.28358	1.32886e-15	4.15903e-15	up
19888192	BBA_05180	hypothetical protein BBA_05180	40.5286	5.34087	0	0	up
19890863	BBA_07851	hypothetical protein BBA_07851	40.5979	5.34333	0	0	up
19890349	BBA_07337	Alcohol dehydrogenase	40.7867	5.35003	8.1339e-117	8.52033e-117	up
19889067	BBA_06055	dihydroflavonal-4-reductase protein	41.7865	5.38497	3.48041e-24	9.06652e-24	up
19891813	BBA_08801	beta-1,6-glucanase precursor	43.168	5.43189	0	0	up
19885107	BBA_02095	hypothetical protein BBA_02095	43.3503	5.43797	0	0	up
19891979	BBA_08967	fungal zinc cluster transcription factor	45.1063	5.49526	1.24765e-44	2.33672e-44	up
19890625	BBA_07613	Cytochrome P450 CYP684A2	45.3023	5.50151	0	0	up
19885321	BBA_02309	serine proteinase inhibitor IA-2	46.8906	5.55123	1.15874e-07	4.69186e-07	up
19892858	BBA_09846	hypothetical protein BBA_09846	47.536	5.57095	4.79644e-181	3.67248e-181	up
19891688	BBA_08676	hypothetical protein BBA_08676	47.8475	5.58037	8.85745e-08	3.56925e-07	up
19891795	BBA_08783	polyprenyl synthetase, putative	47.8475	5.58037	8.85745e-08	3.56925e-07	up
19885712	BBA_02700	hypothetical protein BBA_02700	48.8444	5.61012	3.11199e-25	7.95016e-25	up
19889582	BBA_06570	Ankyrin repeat protein	49.582	5.63175	5.45482e-08	2.1787e-07	up
19891272	BBA_08260	hypothetical protein BBA_08260	49.66	5.63401	3.10857e-259	1.77102e-259	up
19888017	BBA_05005	hypothetical protein BBA_05005	49.7166	5.63566	0	0	up
19889632	BBA_06620	short chain oxidoreductase (CsgA), putative	49.8412	5.63927	5.07575e-08	2.02424e-07	up
19892614	BBA_09602	hypothetical protein BBA_09602	50.9709	5.6716	3.78285e-182	2.8761e-182	up
19884195	BBA_01183	protease inhibitor (Tfs1)	51.8348	5.69585	2.91537e-08	1.1519e-07	up
19888722	BBA_05710	hypothetical protein BBA_05710	51.8348	5.69585	2.91537e-08	1.1519e-07	up
19892839	BBA_09827	hypothetical protein BBA_09827	52.7719	5.7217	2.24846e-08	8.84776e-08	up
19885151	BBA_02139	Glutathione S-transferase	53.2651	5.73512	1.40928e-290	7.38591e-291	up
19887351	BBA_04339	hypothetical protein BBA_04339	53.8285	5.7503	1.67785e-08	6.5765e-08	up
19892224	BBA_09212	hypothetical protein BBA_09212	54.9431	5.77987	0	0	up
19892854	BBA_09842	galactosyl transferase GMA12/MNN10 family protein	55.0247	5.78201	3.54345e-15	1.12234e-14	up
19892862	BBA_09850	putative pyruvate decarboxylase	55.1322	5.78482	0	0	up
BGI_novel_G000052			55.1576	5.78549	3.75559e-80	4.94208e-80	up
19893266	BBA_10254	hypothetical protein BBA_10254	55.8786	5.80422	1.01548e-41	1.98094e-41	up
19886977	BBA_03965	aorsin-like protein	56.0437	5.80848	1.1453e-239	7.01687e-240	up
19892226	BBA_09214	hypothetical protein BBA_09214	57.6734	5.84983	2.90686e-97	3.41168e-97	up
19890626	BBA_07614	hypothetical protein BBA_07614	58.2145	5.86331	9.47814e-71	1.34202e-70	up
19893265	BBA_10253	sexual development transcription factor NsdD	59.3669	5.89159	0	0	up
19892869	BBA_09857	alpha/beta hydrolase	60.1417	5.91029	1.04878e-44	1.96216e-44	up
19893088	BBA_10076	CAMK family protein kinase	60.1832	5.91129	0	0	up
19887620	BBA_04608	hypothetical protein BBA_04608	61.3047	5.93793	6.18725e-60	9.82767e-60	up
19891454	BBA_08442	hypothetical protein BBA_08442	61.3939	5.94002	0	0	up
19892292	BBA_09280	hypothetical protein BBA_09280	62.3812	5.96304	1.63132e-09	6.15002e-09	up
19891614	BBA_08602	LysM domain-containing protein	66.9429	6.06486	0	0	up
19888070	BBA_05058	acyltransferase-like protein	67.1926	6.07023	6.39449e-26	1.61299e-25	up
19885974	BBA_02962	hypothetical protein BBA_02962	67.8902	6.08513	0	0	up
19883247	BBA_00235	peptidase A4 family protein	69.4152	6.11718	2.39822e-181	1.83141e-181	up
19887793	BBA_04781	putative aspartic protease	69.7777	6.12469	2.25502e-10	8.26223e-10	up
19892452	BBA_09440	C2H2 finger domain protein, putative	70.7745	6.14516	4.87003e-52	8.39558e-52	up
19893087	BBA_10075	hypothetical protein BBA_10075	70.8991	6.1477	3.2583e-135	3.10481e-135	up
19891233	BBA_08221	4-coumarate-CoA ligase	70.9348	6.14842	0	0	up
19888186	BBA_05174	hypothetical protein BBA_05174	71.525	6.16037	0	0	up
19891794	BBA_08782	PDR16 protein	73.765	6.20486	7.8676e-11	2.84145e-10	up
19892446	BBA_09434	hypothetical protein BBA_09434	73.9126	6.20775	0	0	up
19892466	BBA_09454	hypothetical protein BBA_09454	73.9966	6.20939	0	0	up
19889110	BBA_06098	ubiquitin-conjugating enzyme E2-18 kDa	75.0808	6.23037	5.57689e-11	2.00217e-10	up
19890160	BBA_07148	hypothetical protein BBA_07148	75.4738	6.2379	0	0	up
19892843	BBA_09831	hypothetical protein BBA_09831	76.9216	6.26532	3.88758e-110	4.2288e-110	up
19885872	BBA_02860	Ribosomal protein S5	82.9956	6.37496	7.13773e-12	2.4902e-11	up
19884112	BBA_01100	hypothetical protein BBA_01100	84.2516	6.39663	5.17095e-12	1.79467e-11	up
19888975	BBA_05963	major facilitator superfamily transporter	87.581	6.45255	2.20594e-12	7.56285e-12	up
19892949	BBA_09937	hypothetical protein BBA_09937	88.4325	6.46651	5.21692e-146	4.7156e-146	up
19892636	BBA_09624	hypothetical protein BBA_09624	89.2157	6.47923	1.11454e-43	2.11211e-43	up
19892640	BBA_09628	C6 zinc finger domain-containing protein	89.4281	6.48266	0	0	up
19893267	BBA_10255	Methyltransferase type 11	91.3431	6.51322	0	0	up
19892215	BBA_09203	hypothetical protein BBA_09203	91.7078	6.51897	1.65056e-23	4.3551e-23	up
19891017	BBA_08005	hypothetical protein BBA_08005	92.3458	6.52897	6.57198e-13	2.21785e-12	up
19883266	BBA_00254	hypothetical protein BBA_00254	93.6815	6.54969	4.69998e-13	1.5757e-12	up
19892211	BBA_09199	aminotransferase class-III	96.4926	6.59235	2.31837e-13	7.69627e-13	up
19893080	BBA_10068	hypothetical protein BBA_10068	96.7584	6.59631	0	0	up
19892228	BBA_09216	hypothetical protein BBA_09216	97.3716	6.60543	0	0	up
19891986	BBA_08974	antifungal protein	100.173	6.64635	0	0	up
19892948	BBA_09936	hypothetical protein BBA_09936	101.767	6.66912	5.48943e-260	3.12008e-260	up
19892638	BBA_09626	hypothetical protein BBA_09626	108.27	6.7585	0	0	up
19885713	BBA_02701	Asp-hemolysin	108.654	6.76359	3.64728e-27	9.00194e-27	up
19885791	BBA_02779	hypothetical protein BBA_02779	109.471	6.77441	9.22551e-15	2.95176e-14	up
19890347	BBA_07335	Cytochrome P450 CYP655C1	116.927	6.86947	0	0	up
19891474	BBA_08462	aspergillopepsin-2 heavy chain	123.606	6.94961	2.98502e-16	9.18221e-16	up
19892223	BBA_09211	exo-beta-1,3-glucanase, putative	125.539	6.972	0	0	up
19885948	BBA_02936	peptidase family protein	134.192	7.06816	2.38692e-17	7.17579e-17	up
19888619	BBA_05607	cytochrome c oxidase assembly protein COX16	134.591	7.07244	2.17252e-17	6.52397e-17	up
19888726	BBA_05714	diadenosine hexaphosphate hydrolase	137.841	7.10686	1.01085e-17	3.00838e-17	up
19892849	BBA_09837	TPR repeat protein	139.271	7.12175	4.71905e-221	3.07805e-221	up
19884919	BBA_01907	5-azacytidine resistance protein azr1	142.586	7.15569	3.31924e-18	9.77817e-18	up
19892944	BBA_09932	SCF E3 ubiquitin ligase complex F-box protein grrA	151.467	7.24286	5.53623e-36	1.17805e-35	up
19893086	BBA_10074	hypothetical protein BBA_10074	152.016	7.24808	6.52334e-70	9.32405e-70	up
19892375	BBA_09363	hypothetical protein BBA_09363	153.137	7.25868	0	0	up
19885626	BBA_02614	hypothetical protein BBA_02614	153.511	7.2622	2.6302e-19	7.55947e-19	up
19892945	BBA_09933	hypothetical protein BBA_09933	157.504	7.29924	0	0	up
19892441	BBA_09429	hypothetical protein BBA_09429	160.555	7.32692	0	0	up
19892857	BBA_09845	hypothetical protein BBA_09845	177.933	7.47519	0	0	up
19892442	BBA_09430	C2H2 finger domain protein, putative	184.662	7.52874	3.7434e-163	3.0948e-163	up
19892222	BBA_09210	hypothetical protein BBA_09210	188.746	7.56031	0	0	up
19889586	BBA_06574	hypothetical protein BBA_06574	190.314	7.57224	6.56364e-23	1.75388e-22	up
19892856	BBA_09844	vacuolar calcium ion transporter /H(+) exchanger	191.662	7.58242	0	0	up
19884085	BBA_01073	heterokaryon incompatibility protein	201.039	7.65133	6.24541e-24	1.63448e-23	up
19892845	BBA_09833	hypothetical protein BBA_09833	201.606	7.6554	0	0	up
19892449	BBA_09437	C2H2 finger domain protein, putative	207.075	7.69401	3.35329e-180	2.58776e-180	up
19892617	BBA_09605	chitinase-like protein	230.931	7.85132	9.13693e-296	4.73952e-296	up
19885839	BBA_02827	methyltransferase domain-containing protein	250.283	7.96741	1.7312e-28	4.18801e-28	up
19889081	BBA_06069	RanBP1 domain-containing protein	252.476	7.98	1.09756e-28	2.64483e-28	up
19884384	BBA_01372	hypothetical protein BBA_01372	252.994	7.98296	9.8552e-29	2.37286e-28	up
19884668	BBA_01656	amine oxidase	253.532	7.98603	8.81527e-29	2.12011e-28	up
19892453	BBA_09441	NsdD protein	258.51	8.01407	4.91344e-164	4.04891e-164	up
19892241	BBA_09229	hypothetical protein BBA_09229	265.404	8.05205	6.9454e-223	4.47894e-223	up
19892447	BBA_09435	C6 zinc finger domain-containing protein	269.247	8.07279	0	0	up
19892847	BBA_09835	hypothetical protein BBA_09835	269.749	8.07548	0	0	up
19892846	BBA_09834	hypothetical protein BBA_09834	270.887	8.08155	8.65997e-227	5.52071e-227	up
19887021	BBA_04009	ADP-ribose 1\'\'-phosphate phosphatase	272.452	8.08986	1.79166e-30	4.18157e-30	up
19892374	BBA_09362	RTA-like protein	301.041	8.23382	1.08723e-63	1.64449e-63	up
19893055	BBA_10043	hypothetical protein BBA_10043	303.234	8.24429	3.57623e-33	7.99383e-33	up
19892220	BBA_09208	dimethylaniline monooxygenase	304.459	8.2501	0	0	up
19891990	BBA_08978	hypothetical protein BBA_08978	314.996	8.29919	3.4648e-34	7.59828e-34	up
19893081	BBA_10069	histone-lysine N-methyltransferase	326.709	8.35186	1.31449e-265	7.29486e-266	up
19892099	BBA_09087	beta-N-acetylglucosaminidase, putative	338.641	8.40361	3.35701e-36	7.11634e-36	up
19888630	BBA_05618	transaldolase-like protein	408.299	8.67348	5.88194e-42	1.1411e-41	up
19890043	BBA_07031	MFS multidrug transporter	423.77	8.72714	3.33917e-43	6.35701e-43	up
19892210	BBA_09198	allergen Asp F4	430.628	8.7503	9.40873e-44	1.78173e-43	up
19892225	BBA_09213	hypothetical protein BBA_09213	435.612	8.7669	0	0	up
19892942	BBA_09930	hypothetical protein BBA_09930	436.609	8.7702	3.13083e-44	5.89945e-44	up
19892613	BBA_09601	protein kinase subdomain-containing protein	440.596	8.78331	1.50846e-44	2.82924e-44	up
19892618	BBA_09606	hypothetical protein BBA_09606	457.23	8.83678	0	0	up
19886820	BBA_03808	NADPH-dependent 1-acyl dihydroxyacetone phosphate reductase, putative	474.488	8.89023	3.21789e-47	5.83892e-47	up
19885866	BBA_02854	tubulin-tyrosine ligase	480.33	8.90788	1.1262e-47	2.03369e-47	up
19884760	BBA_01748	NADPH dehydrogenase	513.962	9.00552	2.83083e-50	4.97512e-50	up
19889738	BBA_06726	Cytochrome P450 CYP625A1	515.896	9.01094	2.0155e-50	3.53138e-50	up
19892219	BBA_09207	TPR repeat protein	527.719	9.04362	0	0	up
19892855	BBA_09843	hypothetical protein BBA_09843	552.221	9.1091	0	0	up
19892838	BBA_09826	hypothetical protein BBA_09826	616.516	9.26799	5.89241e-58	9.54125e-58	up
19888495	BBA_05483	hypothetical protein BBA_05483	640.439	9.32292	1.0604e-59	1.68716e-59	up
19886459	BBA_03447	extracellular protein	663.506	9.37397	2.29443e-61	3.57359e-61	up
19892840	BBA_09828	hypothetical protein BBA_09828	710.436	9.47256	1.03727e-64	1.5557e-64	up
19884573	BBA_01561	hypothetical protein BBA_01561	712.291	9.47632	7.67131e-65	1.149e-64	up
19884975	BBA_01963	pepsin A1	728.319	9.50843	5.68654e-66	8.43707e-66	up
19883929	BBA_00917	hypothetical protein BBA_00917	788.248	9.62251	3.86657e-70	5.51106e-70	up
19892947	BBA_09935	hypothetical protein BBA_09935	809.421	9.66075	1.36415e-71	1.91688e-71	up
19892616	BBA_09604	synaptobrevin-like protein	869.23	9.76359	1.19952e-75	1.63886e-75	up
19885747	BBA_02735	hypothetical protein BBA_02735	987.434	9.94754	1.8885e-83	2.41669e-83	up
19886343	BBA_03331	lipase/serine esterase	1027.98	10.0056	4.52159e-86	5.68611e-86	up
19890343	BBA_07331	N,O-diacetyl muramidase, putative	1095.23	10.097	2.33129e-90	2.85818e-90	up
19892841	BBA_09829	hypothetical protein BBA_09829	1135.84	10.1495	6.48408e-93	7.84075e-93	up
19892465	BBA_09453	hypothetical protein BBA_09453	1168.13	10.19	1.39721e-187	1.03417e-187	up
19886950	BBA_03938	sodium/hydrogen exchanger family protein	1243.24	10.2799	1.48771e-99	1.71916e-99	up
19889217	BBA_06205	ankyrin repeat protein	1578.21	10.6241	2.41524e-119	2.48947e-119	up
19890609	BBA_07597	hypothetical protein BBA_07597	1993.77	10.9613	2.40281e-142	2.21384e-142	up
19888845	BBA_05833	major facilitator superfamily transporter	2299.99	11.1674	2.00148e-158	1.69096e-158	up
19890589	BBA_07577	group II pyridoxal-5-phosphate decarboxylase	2414.45	11.2375	2.82166e-164	2.31572e-164	up
19890834	BBA_07822	ornithine decarboxylase	2588.71	11.338	4.92037e-173	3.87633e-173	up
19888637	BBA_05625	metal ion transporter metal ion transporter	4025.18	11.9748	8.47915e-240	5.18922e-240	up
19889585	BBA_06573	poly polymerase 2 ADP-ribosyltransferase 2	4606.38	12.1694	1.09e-264	6.071e-265	up
19883778	BBA_00766	ribonuclease Trv, RNase Trv	5077.52	12.3099	3.45977e-284	1.83877e-284	up
19892450	BBA_09438	Methyltransferase type 11	5825.56	12.5082	0	0	up
19886448	BBA_03436	hypothetical protein BBA_03436	6539.68	12.675	0	0	up

## Sheet: Table_S4
Table S4. The FRKMs in the DEG heatmap of ΔBbSirT2 mutants and wild type.
Gene ID	WT_1 FPKM	WT_3 FPKM	WT_2 FPKM	SIRT2_1 FPKM	SIRT2_2 FPKM	SIRT2_3 FPKM
19892452	0.28	0	0.54	6.61	15.25	35.87
19885228	0	0	0	1.22	1.8	0
19885293	7.94	7.78	9	34.79	42.87	37.53
19885493	23.75	21.45	35.38	406.93	306.4	406.87
19889348	5.92	6.1	9	45.23	60.74	61.56
19886895	26.48	6.47	54.3	662.25	376.97	403.45
19888596	13.17	55.98	5.97	0	0	0
19884760	0	0	0	0	20.24	7.27
19892206	354.94	194.83	264.26	68.99	71.68	58.25
19893182	83.51	68.65	50.18	17.25	12.12	12.51
19884889	51.33	29.81	48.46	224.14	172.99	164.86
19883334	0	0.18	0.18	0.52	0.18	2.11
19886480	0.33	1.95	0.33	0.63	4.57	6.2
19890352	0.99	0.58	1.38	38.81	14.78	17.96
19883510	0	0	0.14	0.96	1.55	0.28
19890131	19.53	23.68	20.4	4.27	4.46	3.37
19892471	93.68	75.38	65.59	18.7	10.15	10.08
19886224	30.57	15.87	38.51	2.46	2.03	1.45
19885564	0.2	0.4	0.2	0.99	1.32	2.22
19889633	313.93	325.9	366.22	57.86	53.39	22.91
19886067	17.77	26.42	25.32	80	128.79	71.17
19892616	0	0	0	34.05	25.25	28.37
19885052	0.99	0.36	0.24	3.22	2.82	1.82
19885827	1.7	2.23	5.46	43.09	61.48	44.39
19891415	81.96	39.45	153.37	395.63	421.9	441.81
19883622	11.03	3.9	23.36	2.12	3.66	0.88
19891072	5.19	1.19	4.86	0.74	1.39	0.38
19892637	0	0.33	0.66	7.73	3.96	9.65
19886476	15.42	10.76	24.42	97.16	97.7	56.97
19891802	52.52	33.02	64.45	215.2	243.53	245.76
19889737	3.05	3.75	2.52	13.36	11.63	20.57
19884947	142.14	145.18	98.86	37.86	21.24	13.73
19886065	4.3	5.3	2.72	26.44	30.82	41.27
19887275	115.35	95.03	271.28	1883.58	1557.61	1743.81
19892469	0	0	0	0.67	0	0.76
19891715	4.98	3.31	5.64	0.3	0.95	0.51
19887793	0	0	0	1.13	1.16	1.36
19885208	6.22	7.09	7.07	0	0	0
19885938	32.64	6.25	50.94	177.22	132.66	46.68
19888891	0.39	0.38	1.21	9	12.56	19.36
19892230	0.95	0.93	4	0.71	0.07	0.22
19885230	1.53	0	3.24	0	0	0
19892077	4.05	3.43	7.69	33.56	32.91	19.92
19886661	106.51	688.64	288.23	2064.01	2892.28	3228.26
19884766	3.12	2.47	2.49	27.65	29.93	34.21
19886090	0.16	0.08	2.36	4.57	10.02	5.46
19892229	1.53	0.73	6.53	0.73	0.74	0.49
19892311	4.58	2.15	6.22	19.7	23.25	14.31
19887710	8.53	8.53	8.36	1.1	1.36	0.47
19891192	15.19	45.13	76.2	181	353.11	239.31
19885978	257.37	221.45	176.89	29.42	21.98	10.22
19892520	0	0.76	3.96	12.96	26.78	46.6
19892499	57.93	34.47	60.11	180.52	268.27	192.08
19888324	0.38	0.42	0.27	1.62	0.7	3.67
19892844	0.15	0.13	0.5	8.44	5.79	6.03
19885045	568.43	515.86	531.79	117.46	103.39	62.62
19891540	5.02	2.48	3.7	61.22	34.97	46.52
19885764	0	0.05	0	0	0.44	0.38
19886121	16.28	12.4	31.05	98.38	100.76	115.62
19890188	3.96	7.17	3.52	15.85	32.08	19.77
19891887	55.39	55.55	42.19	12.03	8.62	8.45
19887982	40.77	17.95	46.85	354.27	340.71	406.12
19893086	0.05	0	0.05	7.89	5.31	2.6
19892222	1.66	1.26	1.27	351.3	205.46	230.12
19883095	1753.82	291.79	1539.74	17.51	13.78	5.61
19887732	146.66	79.25	47.35	888.51	742.46	416.82
19892436	0	0.16	0	0.77	0.63	0.39
19892211	0	0	0	4.35	0.52	3.59
19891174	0	0	0	0.72	0.75	0
19885614	47.32	26.7	2050.93	32.06	34.89	20.34
19887839	34.5	13.6	18.13	0.55	0.41	0.21
19892353	2.17	2.13	0	0	0	0
19884903	218.12	228.68	179.09	66.65	44.7	22.46
19885183	5.02	0	13.23	14.34	24.72	38.29
19890302	2.07	0.81	3.26	58.68	71.56	60.29
19892547	8.67	12.14	20.77	59.04	52.9	92.74
19887054	26.67	13.14	3.61	0	0	0
19892209	7.11	10.12	6.87	52.04	29.55	30.59
19890677	0	0.06	0	0.37	0.25	0.25
19892758	0	0.07	0	0.41	0.35	0.42
19890815	9.83	7.24	13.45	51.98	50.38	40.05
BGI_novel_G000063	167.13	109.03	99.07	1.06	2.02	1.46
19892854	0	0	0.17	4.98	2.82	1.36
19890561	6.31	5.12	12.23	47.66	36.95	59.67
19886813	0	0	0	0.59	0.2	0.1
19884467	5.47	3.62	5	1.19	1.09	0.54
19885126	10.46	10.87	19.92	109.04	125.9	157.75
19888912	0	0	0.16	1.86	1.12	1.59
19884654	0	0	10.34	0	0	0
19892228	3.07	3.02	3.46	393.16	274.29	245.68
19890691	0	0	0	0.26	1.85	1.06
19888225	3.98	6.28	1.55	0	0	0
19889691	19.97	1.96	49.37	3.47	2.83	1.93
19891384	63.31	34.55	238.2	1275.22	748.19	1205.7
19889311	0	0.45	0	0.88	1.58	1.12
19885034	362.75	97.03	611.7	2295.54	1742.67	2037.07
19893084	4.41	2.11	4.14	143.89	60.98	79.26
19891338	1.56	5.11	2.05	19.66	15.25	21.46
19883439	6.4	11.92	15.93	0	0	0.24
19890381	377.82	164.05	239.42	30.51	19.75	18.06
19885713	0	0	0.43	7.83	19.58	18.77
19884080	0	6.1	0	0	0	0
19883859	2.87	2.42	4.2	0.5	0.17	0
19889591	10.35	1.37	15.12	50.38	76.42	63.7
19885541	67.21	31.92	239.14	660.23	633.34	683.59
19884255	4.55	1.95	11.79	51.22	38.36	38.81
19886849	8.24	0	12.9	0	0	0
19885441	32.48	60.87	36.44	225.04	245.15	273.01
19883708	0	0	1.26	5.81	0	8.73
19883311	20.06	2.59	42.41	1.24	1.09	2.25
19883553	882.4	257.86	721.22	27.5	18.13	27.89
19884174	115.43	28.08	208.16	6.65	7.2	4.81
19889586	0	0	0	5.16	7.36	7.89
19890799	0.19	1.3	1.37	14.96	9.58	30.78
19892045	20099	12350.3	11651.1	2634.53	1477.45	1161.61
19891300	54.54	39.55	65.09	201.85	209.69	250.09
19890218	488.2	205.95	215	57.4	76.32	26.08
19884004	11.48	2.62	13	3.64	0	0
19892147	14.61	20.51	39.53	123.76	116.42	147.58
19891404	5.96	14.54	4.68	81.73	85.25	84.4
19888275	1402.6	1210.69	804.28	248.04	162.78	154.18
19891979	0.2	0.6	0	8.07	10.53	17.73
19889279	1.16	0.16	0.9	6.1	5.85	4.82
19883908	17.56	18.99	40.92	102.51	89.34	127.39
19892628	126.84	71.59	115.61	25.78	22.36	15.38
19886424	14.51	2.2	42.18	393.35	391.58	446.19
19892091	14.13	7.87	33.33	2.77	1.61	3.12
19883240	42.43	5.21	19.01	61.83	113.51	111.92
19891435	3.29	3	2.8	10.75	11.03	15.08
19892140	9.36	3.56	8.21	247.81	144.25	263.79
19885160	3.7	1.68	3.37	41.18	39.04	39.79
19893267	1.21	0.82	2.21	120.72	151.66	64.72
19887044	580.01	448.16	399.46	54.48	29.66	42.51
19884538	34.33	27.83	29.24	142.4	162.91	155.95
19886874	4.2	2.21	14.53	56.72	45.92	65.11
19887788	0	0.49	0	1.45	1.66	0.99
19889032	24.89	7.64	21.39	1.47	1.85	0.83
19885742	18.25	23.46	17.31	61.21	110.52	79.61
19885107	17.16	4.62	44.4	796.52	1048.01	923.59
19890160	2.07	0.29	3.8	229.72	138.19	89.53
19884566	48.73	51.08	53.89	237.64	168.64	292.09
19889861	6.95	6.41	6.02	23.21	43.87	26.9
19892945	0.5	0.16	0.08	33.76	24.49	34.78
19886191	0	10.24	0	0	0	0
19884239	0	14.67	0	0	0	0
19888195	12.76	4.89	28	87.07	83.99	105.41
19893185	15.93	12.84	12.67	4.12	1.14	3.05
19891263	8.36	3.47	15.44	44.38	29.12	43.62
19888887	2.03	3.44	0.26	0	0	0
19887190	72.49	64.35	50.42	2.03	3.08	0.9
19888802	85.45	42.83	159.35	14.29	18.26	9.41
19892316	0	0.76	0.95	0	0	0
19889846	0.42	0.62	0.42	11.95	28.33	5.18
19892248	4.06	18.74	2.32	46.72	50.82	49.29
19891682	2455.13	2406.8	1510.86	10.12	11.64	9.67
19890687	12.55	12.72	16.44	105.73	92.43	102.14
19889227	0.33	0.32	0	1.27	0.78	1.16
19886679	1.39	0.15	3.2	5.36	25.08	30.09
19889720	3901.74	3568.18	2040.27	26.74	38.88	6.53
19892893	6.14	4.25	13.26	47.1	56.11	49.42
19885956	85.44	133.88	45.12	14.99	13.43	9.62
19883374	3.08	1.51	9.95	27.69	22.19	41.26
19887620	0.24	0	0.24	7.04	12.44	9.41
19888187	31.03	22.88	142.62	888.78	1252.42	764.41
19888417	17.77	3.19	5.77	0.4	0.41	0.82
19888389	53.31	33.16	66.15	352.42	344.05	460.57
19891510	75.79	117.71	43.11	20.31	13.99	8.91
19886305	17.63	15.06	12.51	65.3	71.61	50.96
19883382	58.46	57.59	44.38	13.29	11.49	6.49
19890863	0.74	0.3	1.17	21.16	15.01	53.43
19891454	0	2.42	0.41	61.48	54.93	58.27
19885194	144.8	69.66	111.7	7.71	4.16	1.65
19891402	347.52	100.31	282.93	0.31	0.32	0
19887508	3.42	11.07	4.69	1.43	0.88	1.46
19886806	0.55	0.13	0.18	1.37	0.64	1.62
19889759	16.04	11.62	11.7	2.54	3.13	4.13
19883105	0.59	0.86	0	0.99	3.93	1.74
19884975	0	0	0	8.24	17	12.61
BGI_novel_G000006	1.19	0.78	3.12	0	0.39	0
19886865	2.66	0.24	0	5.54	4.31	9.06
19884027	47.72	13.67	102.46	5.43	2.29	2.54
19883332	7.25	3.85	2.88	0.63	0	0.5
19888919	9.92	4.91	0	13.37	32.96	11.94
19890290	0.98	0	0	1.55	3.53	0
19891437	11.38	3.42	9.92	34.54	35.35	56.25
19890354	0.11	0.53	0	1.16	1.41	0.21
19887322	10.24	0	16.12	3.58	0	0
19890133	0.77	2.02	1.33	0.56	0.32	0.06
19892739	1.93	1.02	2.17	14.98	15.79	9.94
19885801	131.58	80.06	114.01	19.1	11.16	14.03
19892467	2.21	5.32	1.61	21.35	0.48	22.68
19883417	0.77	0.3	1.07	12.86	7.68	19.23
19885313	41.23	22.78	73.06	8.19	8.12	6.34
19893088	1.84	1.08	1.05	114.32	51.62	73.2
19888847	19.21	79.42	39.2	8.3	10.48	7.8
19893010	317.23	221.8	229.07	61.55	60.4	20.2
19886725	51.97	31.3	86.27	284.75	212.58	279.78
19885390	1611.33	1056.73	2095.67	360.52	387.39	166.61
19891945	1142.46	1398.86	656.87	211.34	147.26	98.32
19884044	26.2	25.4	20.85	682.2	665.75	818.95
19890546	67.6	21.85	168.76	592.1	678.23	890.17
19888714	1285.21	1117.5	741.76	137.88	91.99	27.93
19891560	48.08	25.96	107.87	8.35	7.42	8.85
19892857	0.31	0.12	0.45	74.46	27.41	43.64
19884154	13.63	6.69	12.93	60.34	78.93	43.61
19889081	0	0	0	0	3.97	0
19890718	1.45	12.08	0.71	1.39	0.48	0.95
19892307	9.43	3.63	19.92	194.37	137.88	170.54
19892450	0	0	0	17.26	24.24	85.26
19891746	9.03	4.11	48.72	85.92	83.15	98.44
19888804	172.52	125	193.85	40.12	51.7	23.06
19890806	12.11	13.51	10.75	53.9	50.57	56.73
19885431	19.79	4.14	49.04	323.57	237.58	274.69
19892630	463.79	751.05	303.72	4.54	4.51	2.23
19892862	0	0	2.44	34.79	32.48	67.13
19889451	82.49	59.31	178.78	758.41	893.01	614.72
19886141	16.76	10.97	12.38	1.25	1.68	2.03
19889062	178.78	218.79	217.28	1187.98	930.26	1115.4
19889623	2.48	2.74	2.25	30.32	26.09	29.65
19892461	25.92	9.85	26.39	1.3	0.62	2.03
19889219	22.42	4.61	71.45	11.9	6.32	3.27
19892869	0	0	0.28	8.44	5.74	2.62
19893156	1.67	2.13	2.61	45.47	60.69	55.43
19891552	9.42	16.51	9.71	0.67	0.41	0.61
19890673	32.61	26.12	25.48	4.12	3.17	3.07
19890385	31.24	81.46	42.21	0	0	0
19890326	38.68	37.86	37.05	151.45	103.83	256.7
19891895	14.97	5.89	4.91	1.42	0.49	0.49
19887810	182.27	115.69	222.43	32.67	31.98	21.79
19891524	0.85	0.83	6.46	0.74	0.17	0.92
19886459	0	0	0	11.22	18.32	35.16
19889294	17.61	11.47	22.66	83.55	101.89	114.24
19887837	627.64	236.63	260.08	5.09	5.06	2.01
19890347	1.04	0.3	0.23	65.95	41.82	76.15
19893279	9.25	4.15	49.18	181.03	213.31	139.74
19891414	49.93	25.01	104.88	294.91	263.89	351.61
19891474	0	0	0	3.06	4.44	3.86
19891756	1.83	3.13	3	28.21	26.15	49.41
19886452	46.52	18.12	125.48	237.76	262.74	265.77
19892573	70.16	34.35	66.81	8.37	11.34	4.62
19891990	0	0	0	17.22	19.78	40.75
19884085	0	0	0	1.62	0	3.51
19887648	157.66	29.54	291.57	5.72	4.98	1.26
19889329	28.13	15.6	19.49	112.97	109.86	172.89
19892442	0.08	0.08	0.04	11.1	7.51	10.91
19883922	0.12	1.57	0.69	0	0	0
19893266	0	0	0.21	4.4	3.95	3.17
19892801	0.21	0.07	0.14	0.67	0.42	1.3
19892376	0	0	0	0.16	0.25	0.5
19888786	0	6.6	0	24.28	25.1	27.89
19889468	0.2	0.58	1.75	0	0	0
19891008	23.63	0.12	22.21	0	0	0
19886821	0	0	0	0.4	0.27	1.49
19892492	0	0	0.64	3.11	0.64	0.96
19892948	0.18	0.74	0.18	34.8	18.51	43.92
19893095	0.63	0.99	0.99	5.04	3.17	2.36
19885339	4.76	0	20.69	1.51	0	0
19884668	0	0	0	2.51	3.68	5.06
19885321	0	0	0	0	14.83	3.28
19891042	100.87	237.89	106.93	7.99	0	0
19892226	0	1.18	0	33.28	14.63	19.96
19888609	17517.2	11373.8	16181.1	1751.5	839.66	2283.2
19885243	19.93	11.47	30.4	110.75	87.68	98.84
19886978	0.33	0.44	0.75	1.7	2.33	2.72
19889754	136.88	275.2	70.95	20.28	16.09	20.75
19889102	0	0	8.18	12.37	13.91	22.26
19888284	122.15	126.28	78.54	27.52	19.84	10.55
19886626	26.33	28.73	28.96	7.44	3.63	2.89
19890317	0	0	11.57	48.14	56.42	53.62
19891235	2.19	1.24	2.05	7.91	8.35	9.87
19889034	172.14	145.8	150.5	31.99	23	21.42
19888179	0.2	0.67	1.84	14.15	13.16	13.82
19886585	0	0.66	0.13	0	0	0
19885353	0.41	0.8	2.39	3.08	5.97	6.37
19887790	3.67	4.48	2.69	78.71	69.54	109.21
19891530	500.6	373.69	373.7	28.51	21.96	13.13
19887717	0	0	0	0.17	0.76	0.17
19893008	2.77	1.09	3.75	0.64	0.2	0.32
19890760	3.09	2.89	2.96	31.66	31.56	34.38
19885815	24	23.62	44.34	187.81	219.64	180.09
19892218	3.26	3.18	5.74	27.87	16.14	18.06
19889581	0.19	0.57	0.38	2.24	4.79	0.38
19892292	0	0	0	16.53	1.03	0
19886138	18.67	17.91	8.36	57.5	112.29	99.82
19885695	0.11	0.42	0.42	1.35	2.55	0.32
19892684	3.14	2.01	5	43.19	30.59	29.79
19883778	0	0	0	168.9	142.24	133.71
19885739	0	0.31	0.21	0.91	0.94	1.65
19890588	0	11.24	0	0	0	0
19885791	0	0	0	0	28.3	0
19892465	0.4	0	0	209.64	106.58	138.28
19886892	9.65	3.28	4.59	0	0	0
19887755	175.24	112.92	83.79	4.1	3.46	1.47
19886118	281.13	202.56	174.55	47.24	70.21	22.08
19886946	73.26	32.49	49.18	8.96	6.35	4.27
BGI_novel_G000030	3.02	1.41	1.42	0.14	0.43	0
19893375	7.21	18.16	4.16	1.93	1.21	1.31
19885642	0.27	0.45	0.39	3.13	3.74	1.11
19887415	0	2.35	8.81	0	0	0
19891675	1.45	2.03	3.58	1.43	0.04	0
19892287	0	0.58	0	0	18.39	0.84
19883563	4.25	2.63	5.94	20.44	16.47	18.32
19886231	15.26	22.55	0	124.36	228.47	262.26
19892309	6.26	2.63	11.81	87.26	71.5	63.26
19885681	0	0.39	0.6	2.32	3.19	2.58
19888639	0	5.99	0	0	0.15	0
19893081	0.05	0	0.12	23.01	13.74	16.04
19890625	7.94	4.41	14.99	364.05	489.94	335.3
19891565	45.8	41.01	29.96	0	14.52	12.64
19885376	81.21	95.07	48.26	6.19	7.25	1.76
19891873	130.68	111.9	110.58	12.61	13.49	6.98
19883739	0	0	0	0	3.91	5.95
19888638	141.07	162.15	244.04	828.16	737.33	644.28
19893227	1.05	0	2.3	7.86	2.52	5.94
19892099	0	0	0	0	12.65	0
19885085	13.35	10.07	16.65	3.53	2.95	3.55
19887836	69.16	23.01	26.58	1.14	0.56	0.66
19884853	5.27	4.1	3.53	0.77	0.55	0.12
19892728	27.89	34.5	12.72	0	0	0
BGI_novel_G000047	4.38	3.15	2.67	0.42	0.22	0.94
19891928	1045.39	1289.03	710.68	320.27	209.17	150.05
19892789	0.32	1.04	1.57	8.64	5.21	6.78
19883667	0	0	0.1	0	1.02	0.51
19885872	0	0	0	0	3.41	0
19892671	5.05	5.44	8.38	31.48	23.58	30.08
19891614	0.15	0	10.82	163.55	203.22	364.04
19888121	12.61	7.4	13.6	3.51	3.28	2.27
19888872	140.79	91.75	95.98	23.1	14.39	11.72
19886203	0.24	0.32	0	1.1	2.99	2.49
19888741	0	0.2	0.07	1.12	2.9	1.07
19884049	56.81	43.5	49.41	1015.16	1334.66	1275.3
19892990	0	8.35	0	5.75	8.25	41.07
19888309	67	74.84	32.16	409.18	1847.69	626.13
19883956	1.9	3.41	1.56	10.5	11.25	7.09
19892185	2.17	0	3.74	23.06	22.27	13.33
19884915	130	84.57	248.58	725.04	611.77	614.31
19891380	205.9	207.81	93.8	29.56	44.6	32.92
19886220	0	2.87	0.15	0	0	0
19886076	1.01	0.65	0.54	2.42	3.76	3.94
19893263	5.83	12.52	6.69	1.67	2.34	1.71
19888798	4.19	5.22	5.35	20.6	27.02	25.45
19891699	0	0.39	0.77	3.36	1.93	0.39
19892210	0	0	0	12.9	6.96	8.63
19890702	159.61	25.47	893.83	2782.7	2214.97	2767.83
19891272	0.7	0.23	1.61	31.49	21.36	72.3
19889302	0	0.08	0	0.16	0.32	0.32
19891777	1.03	0.46	1.11	0.18	0.09	0
BGI_novel_G000090	7.14	1.14	10.09	40.52	41.27	40.69
19892636	0	0	1.31	48.96	22.12	43.96
19889788	49.28	9.63	82.54	7.91	5.3	5.66
19885546	76.09	79.35	57.51	5.43	0	0
19886680	0.31	0.15	1.07	1.5	2.15	2.59
19884797	0.55	0.81	0	7.88	12.71	18.34
19893116	0	35.19	0	0	0	0
19884961	91.6	19.52	159.47	7.23	6.88	7.95
19890094	0	0.37	0.28	1.2	1.32	1.12
19886431	18.78	1.2	88.04	938.84	1129.77	1446.03
19885738	15.75	1.22	29.38	82.31	48.38	93.7
19884143	8.07	12.39	11.43	66.1	48.12	31.18
19886920	163.81	109.64	126.64	35.36	24.54	12.19
19886517	17.87	23.32	29.44	99.19	156.46	98.68
19884607	135.76	93.71	90.31	17.92	19.66	12.05
19888009	820.92	2202.85	423.36	195.7	485.12	119.41
19888160	2.5	3.06	2.05	10.41	14.21	9.43
19890159	5.81	2.31	13.47	72.68	34.85	51.95
19890554	21.15	25.9	12.34	5.48	4.18	4.54
19886878	3.66	2.22	4.17	31.74	33.01	37.63
19892483	47.35	24.62	59.61	274.28	222.51	230.75
19892997	0.97	0.38	2.31	11.25	4.43	6.33
19890788	6.65	71.96	10.65	5.56	6.3	4.7
19888723	7.43	6.27	23.77	143.16	180.15	141.6
19888448	10.37	99.07	58.88	556.71	1247.01	850.98
19885904	9.23	43.22	2.27	0	0	0
19884885	8.14	8.2	20.22	119.4	94.24	127.1
19883929	0	0	0	0	21.76	0
19893333	147.28	176.57	104.65	10.44	12	5.45
19891688	0	0	0	4.1	1.54	3.47
19885544	299.27	234.66	214.41	60.18	44.49	30.19
19888010	6.68	10.47	7.47	35.86	79.25	24.79
19887679	14.08	30.62	15.59	0	0	7.61
19888641	0	32.02	0	56.95	146.77	50.89
19887804	12.84	9.3	16.82	127.18	128.71	94.96
19888665	5.88	8.28	10.57	1.79	0.96	0.63
19891141	3.42	0.94	6.46	0.35	0.36	0.56
19884476	1.47	2.55	0.89	66.7	67.79	36.53
19888970	0	0	0	1.13	1.14	3.41
19892894	86.63	82.66	94.96	411.28	251.69	408.41
19883266	0	0	0	0	1.76	16.36
19892223	0.8	1.91	1.02	221.75	98.3	145.27
19889544	0.85	24.5	3.06	30.24	279.67	50.67
19888360	52.49	51.37	68.57	122.69	449.7	176.62
19893278	1.94	0.87	3.35	20.69	19.94	12.19
19886489	2.07	0.86	11.66	0.23	0	0.31
19887784	9.91	1.09	16.49	39.99	52.31	36.21
19887691	0.5	1.01	3.74	0.15	0.16	0.15
19888315	44.57	12.55	87.06	7.83	9.85	4.65
19884521	118.13	102.58	93.51	11.65	8.67	2.42
19887577	9.04	8.6	6.17	1.66	0.53	1.27
19891986	9.02	5.96	7.69	571.54	417.39	1280.34
19892778	4.17	3.07	9.92	45.39	24.6	33.14
19892183	71.54	53.95	65.09	15.07	16.91	7.87
19886056	7.74	7.59	2.6	1.73	1.54	1.14
19889358	10.97	6.03	21.77	148.01	174.44	295
19892842	2.55	2.08	2.85	32.73	20.4	20.75
19884283	0	1.26	0	0	0	0
19889388	33.85	23.32	52.24	292.18	525.21	362.23
19883643	0	0.2	0.8	0	0	0
19892449	0.06	0.06	0.13	6.82	2.95	42.34
19887073	5.56	0.41	15.65	89.45	50.97	111.51
19892542	13.41	10.37	19.34	101.35	123.13	141.99
19884274	19.45	47.72	12.64	80.12	186.48	88.32
19892837	7.02	5.87	7.59	42.74	28.06	28.74
19891310	8.63	8.47	29.29	67.84	80.19	70.91
19892937	33.97	17.06	28.62	2.23	1.93	2.22
19884251	9.1	8.09	9.46	60.42	39.14	46.86
19883678	96.92	47.85	61.33	10.07	14.08	7.83
19888416	0.93	0.8	0.69	0	0.12	0.23
19883244	1.06	1.17	4.44	8.31	8.41	14.22
19892571	39.54	44.89	20.4	6.2	4.87	7.3
19890662	5.4	4.12	2.73	0.35	0.12	0.36
19884094	6.04	8.51	1.47	0	0	0
19887627	14.11	16.74	8.98	66.12	91.58	115.71
19893260	0	0.51	0	1.75	1.02	1.02
19893109	0.65	1.82	0.74	18.56	19.91	22
19887990	242.52	200.69	155.99	43.69	24.63	19.59
19892531	1.37	2.82	1.97	0	0.64	0
19892006	0	0	0.45	0.87	1.36	3.63
19890608	114.93	138.24	126.31	238.4	346.51	635.28
19888016	0.12	0.46	0	0.8	1.06	0.82
19884567	5.77	4.87	2.05	22.44	16.12	26.45
19892853	1.12	0.65	0.19	27.49	18.83	16.43
19891796	0.15	0	0	0.9	0.31	0.69
19892617	1.9	0	0	203.62	97.11	126.95
19887340	0.86	0.31	0.31	7.95	8.46	10.62
19891590	5.46	6.01	5.88	30.17	17.38	39.45
19886042	13.62	10.15	17.8	130.62	84.76	104.94
19883247	0.39	0.19	1.53	45.14	47.94	52.28
19886213	5.95	3.36	7.09	19.77	30.58	15.76
19884059	6.07	1.1	7.56	32.2	17.89	23.75
19888870	1.4	0.13	6.01	11.16	8.38	11.67
19892847	0.21	0.63	0.77	199.44	104.32	129.86
19889365	0.53	0.52	1.49	3.73	4.2	6.25
19891804	1.83	3.05	9.86	152.62	205.51	165.86
19892849	0	0.19	0.49	41.42	15.56	21.56
19885394	5.95	5.01	28.28	71.24	71.65	75.98
19887404	60.46	39.37	48.53	11.12	10.94	9.95
19887712	10.31	2.92	18.53	95.1	93.54	120.24
19885747	0	0	0	0	48.01	0
19885618	240.5	215.05	137.89	34.67	51.2	24.2
19888895	11.97	7.94	21.13	79.16	65.66	83.17
19886716	11.66	10.64	21.4	145.89	117.63	149.93
19891813	0.77	0.38	2.28	37.47	40.36	69.36
19892454	0.19	0	0.09	1	1.49	5.35
19889433	0	0.08	0.5	1.78	2.74	1.9
19890888	0	5.17	0.82	0	0.69	0
19885378	2.97	2.18	19.01	45.03	43.24	25.43
19884919	0	0	0	0.48	5.23	1.29
19888245	24.06	11.45	21.48	177.98	190.26	135.69
19893070	529.95	367.86	266.41	3961.89	2702.02	3326.6
19886343	0	0	0	0	42.95	5.06
19891198	84.54	526.44	158.6	767.32	1317.34	983.05
19886650	427.12	392.53	256.15	90.83	69.27	60.56
19885236	20.37	33.93	38.05	271.51	460.96	203.36
19885469	40.33	9.86	111.46	3.33	3.48	0.96
19886482	0	0	0	0.2	0.2	1.81
19892643	0	0.05	0.18	0.71	0.79	2.31
19891433	3.31	3.25	1.17	1.14	0	0.7
19887568	8.44	10.99	23.74	130.76	89.25	151.16
19889836	0	0	0.16	0.61	0.7	0.15
19888738	6.14	8.28	6.45	40.35	22.27	30.33
19887687	10.52	3.02	14.42	2.71	2.79	1.01
19891514	186.79	96.58	189.48	1.87	1.06	0.59
19888332	18.12	39.12	20.76	5.29	8.1	5.79
BGI_novel_G000092	0.59	0.78	1.17	24.53	14.27	12.84
19883429	103.67	37.58	58.98	7.94	11.07	6.17
19884064	43	39.88	41.08	193.66	192.74	190.57
19888488	8.07	7.96	6.53	2.31	1.73	2.84
19888449	2.79	3.52	5.97	54.96	167.4	62.11
19891017	0	0	0	1.75	0	1.61
19885008	128.61	96.2	139.48	6.9	5.99	4.39
19887021	0	0	0	13.63	11.15	9.66
19893319	1.2	0.44	0.15	0	0.3	0
19888388	14.72	11.35	25.06	173.21	174.65	344.83
19884120	8.43	0	5.95	31.62	13.21	15.78
19886008	18.71	6.65	141.82	3.08	3.81	0.95
19892738	1.4	0.8	1.3	38.45	49.65	31.09
19884623	0.25	0.66	0.08	0	0.08	0
19888563	8.2	3.62	20.73	248.29	372.67	274.26
19885151	0.44	1.94	2.6	78.06	78.77	107.18
19885834	0.45	0	0.44	1.16	1.78	0.89
19890376	3.63	4.79	21.89	153.31	114.97	204.75
19886043	60.45	55.63	34.82	11.83	8.28	7.83
19886922	0.9	0	0	0	0	0
19884912	21439.4	18771.5	10158.4	158.01	150.42	109.23
19890898	13.92	6.31	18.48	295.86	328.77	252.19
19889020	0.7	0.23	0.84	0.08	0.08	0
19883734	0	0	0.3	0.13	0.85	0.37
19886020	0.78	0.26	0.77	2.75	3.08	1.54
19886240	0	6.49	0	0	0	0
19893091	1.76	2.87	0	65.55	26.55	45.13
19890794	1687.08	546.92	1070.57	3.22	5.65	3.3
19883545	9.94	26.83	14.01	31.09	175.34	39.06
19886011	690.48	307.39	3460.4	17917.6	22036	24964.3
19893183	1287.06	1452.48	906.8	227.65	186.27	127.98
19891678	112.99	11.58	43.43	5.9	3.9	4.07
19888909	39.66	27.99	35.93	232.11	184.81	222.59
19888667	37.47	59.22	33.83	147.41	786.52	334.71
19885948	0	0	0	1.27	2.43	3.01
19891232	4.21	8.57	10.1	173.44	155.77	214.29
19889356	168.49	146.1	113.52	44.24	32.35	21.23
19885811	42.95	37.48	39.64	9.72	11.17	8.77
19892472	170.62	110.16	106.59	26.49	18.58	19.16
19889632	0	0	0	0.87	2.87	0.71
19883710	1396.17	532.75	822.99	42.51	44.22	40.89
19891239	172.94	112.49	209.04	690.45	566.88	775.86
19891799	0.38	0.06	0.68	8.24	9.02	11.42
19885130	23.03	5.83	398.61	48.73	23.12	27.72
19883555	185.69	113.84	200.95	691.49	656.05	833.19
19886404	81.07	75.06	103.57	698.75	751.55	1267.18
19883096	30.66	5.99	26.82	6.27	4.83	3.32
19889585	0	0	0	40.12	32.03	43.75
19887068	0	0	0	0	2.3	0
19891794	0	0	0	1.96	1.3	1.05
19886970	4.67	1.85	5.12	0.97	0.77	1.02
19892622	0	0	0	0	2.95	0.8
19892081	0.64	0	0.27	0	0	0.12
19883997	212.42	527.35	101.44	57.2	71.43	42.04
19888619	0	0	0	8.43	13.53	4.06
19886365	1.46	1.63	0.21	4.81	3.91	4.71
19887702	5.73	6.06	12.35	43.13	41.34	61.61
19885770	16.32	13.7	18.16	34.17	37.94	44.29
19887999	49.02	156.72	41.63	0	0	0
19884339	27.03	3.79	81.09	6.26	4.36	3.26
19891365	104.49	196.66	132.9	626.76	672.01	675.95
19885529	17	24.4	0	0	0	0
19892640	0.16	0.28	0.34	24.92	14.74	30.55
19883766	114.33	109.5	65.7	17.81	13.54	9.83
19890556	280.14	366.77	171.33	87.24	70.78	40.01
19889220	17.6	21.71	20.3	3.44	2.74	2.39
19892485	6.56	4.58	9.43	67.14	61.04	46.37
19891824	6.05	5.61	56.8	3.44	1.28	1.27
19887849	4.52	8.17	0.89	0	0	0
19892024	14.18	6.39	19.33	57.29	46.42	56.56
19889611	193645	157361	164833	28714.9	28872.2	9642.99
19891073	17.21	4.4	9.79	2.45	2.05	0.74
19885303	1	0.66	4.94	20.44	28.32	12.18
19885474	2.68	0	0	9.88	3.5	3.94
19889902	0	0.27	1.67	4.4	7.14	2.87
19890153	0	0.04	0.46	2.29	3.48	3.18
19888282	48.84	44.09	29.52	9.77	6.53	3.84
19891138	164.99	75.91	305.72	44.23	32.52	39.92
19884405	2.58	0.67	3.9	13.58	15.83	12.86
19892468	3.45	2.76	5.37	63.47	36.46	36.94
19887729	0	0	11.49	64.68	60.45	74.27
19886950	0	0	0	5.3	0	23.22
19893006	0	0	0.07	0.27	0.21	0.55
19892947	0	0	0	34.37	22.1	32.13
19891227	0.66	0.97	5.2	32.4	29.62	44.61
19887923	33.71	45.88	19.5	9.94	6.42	5.64
19892614	0	1.45	0	10.42	6.66	6.34
19892447	0.12	0.04	0.38	28.04	25.05	91.63
19888982	22.51	40.44	25.8	0	0	0
19891312	4.14	6.35	6.67	21.31	37.75	21.19
19885866	0	0	0	10.45	12.21	5.39
19885779	3.96	0.39	5.47	0	0.78	0
19888193	18.19	7.8	20.65	180.3	201.18	167.62
19888070	0	0	0.15	5.08	0	4.85
19887979	0	0.16	0	0.32	0.81	0.32
19888000	18.26	19.73	32.73	170.07	167.57	143.55
19888721	9.98	4.17	18.06	78.71	101.22	136.19
19885371	3.26	6.18	7.1	0.35	0	0.9
19889067	0	0	0.26	0	10.84	0
19888175	0	2.85	0	0	0	0
19892840	0	0	0	37.35	9.08	17
19888169	0.16	0.78	0	5.71	5.86	6.93
19892805	0.22	0	0	0	0.28	1.4
19892916	0	0.11	0.34	1.12	0.58	0.8
19892066	24.18	22.14	34.82	6.04	4.65	7.07
19892221	0	0	0	0.87	0.9	2.27
19885847	54.07	63.43	75.51	275.26	245.39	266.31
19892839	0	0	0	2.35	0.78	1.37
19884809	34.06	16.72	30.34	166.39	174.65	103.5
19884468	179.24	197.24	108.23	28.45	18.52	12.46
19893069	7.74	11.05	3.45	38.58	14.65	52.23
19892826	2.27	4.36	1.55	0.17	0.09	0.17
19883552	47.24	16.43	35.02	7.27	7.28	7.34
19884195	0	0	0	2.5	0.77	3.33
19889944	2581.41	1465.13	2112.84	555.05	487.32	422.42
19885846	5.3	8.02	16.46	45.62	37.88	48.38
19890652	9.41	2.67	74.99	185.69	176.31	155.3
19888820	901.9	274.68	3603.45	8284.95	8576.9	7867.61
19888986	2.34	0	0.33	2.87	5.93	8.23
19885322	1.7	0	0	0	0	0
19887421	61.33	25.76	68.65	1.11	1.71	0.57
19892873	0.39	0.11	0.11	0.87	3.02	0.67
19891910	6151.92	2700.47	3976.59	46.76	33.61	10.09
19883925	34.25	11.79	40.43	7.99	5.79	5.74
19890589	0	0	0	32.65	36.59	22.35
19883049	1425.57	1380.92	764.56	341.82	243.67	244.94
19892887	0.4	0.59	4.37	8.52	14.34	9.51
19886505	1.81	0	6.56	0.29	0.6	0.74
19888941	5.37	1.82	14.9	67.8	33.78	37.31
19885432	0	0	0.87	1.67	0.43	4.75
19889612	60.15	24.9	104.55	12.04	5.59	3.04
19889599	0.32	1.1	0.24	1.25	2.95	3.4
19883781	83.63	46.34	97.61	19.99	19.85	2.73
19892150	8.75	9.26	8.53	52.81	72.85	57.43
19887991	64.24	146.84	14.04	8.4	16.82	7.01
19887697	10.71	11.29	23.53	3.79	2.4	3.4
19884665	81.34	53.11	208.33	503.25	388.82	552.56
19884793	1.92	11.02	6.58	37.81	41.48	42.02
19888689	4.54	6.23	0	0	0	0
19893094	4.69	5.27	9.66	35.99	28.09	23.23
19883998	0	3.58	0	0	0	0.23
19883980	183.1	64.41	382.53	17.73	9.15	4.2
19892576	5.4	7.52	12.9	110.97	59.87	57.96
19886280	7168.09	4438.93	9588.21	36468.1	30731.5	36872.4
19887685	0	0	0	0.36	0.55	0.73
19892446	1.26	1.59	1.96	55.93	83.2	215.56
19887506	57.46	66.15	25.57	9.75	7.55	9.69
19888082	0.19	0	0	0.18	0.56	1.49
19892364	39.02	17.42	37.38	8.53	5.62	7.71
19888378	1.8	1.62	5.77	21.11	19.61	33.8
19891696	0	0	0.11	0.31	0.43	0.75
19885168	224	329.74	36.82	11.68	29.17	10.42
19889345	6.65	1.04	54.29	4.85	2.63	3.93
19889486	10927.5	7395.98	10799.2	914.63	439.79	1816.24
19884724	0.14	0.54	0.14	1.19	2.45	2.84
19884752	0	0	0	1.51	2.35	3.17
19890398	0	1.95	4.86	4.59	24.83	7.74
19887630	0.24	0.52	0	1.96	2.07	1.11
19884129	2.81	2.36	5.23	15.59	47.95	29.85
19892581	3.16	0.49	2.95	0.57	0.05	0.41
19886110	2.81	1.38	1.26	0.25	0.25	0.13
19889681	4.35	5.39	4.01	0.66	0.62	0
19891026	0	3.68	0	0	0	0
19889578	2.12	0.29	3.76	0	0	0
19890239	102.84	31.23	212.88	13.75	18.12	12.44
19883520	10.89	0	4.71	0	0	0
19887548	5.89	2.31	6	0	0	2.83
19892855	0.14	0.73	0	152.2	89.4	86.79
19892445	5.55	3.55	6.28	21.69	18.65	47.13
19892942	0	0	0	9.72	2.61	7.76
19890634	26.08	16.82	25.66	3.93	5.89	0
19888277	4.42	9.92	4.38	0	0	2.17
19891236	2.72	15.12	7.05	32.25	39.29	44.92
19885026	1.61	1.78	1.52	0.41	0.07	0
19892375	83.69	51.14	1139.51	33953.4	43609	116921
19892298	0	0	0.11	0	0.71	2.59
19888285	9.05	2.81	15.91	1.58	0.61	1.6
19891755	8.53	5.87	15.25	59.56	63.53	131.72
19893244	1.01	2.38	8.36	0.25	0.39	0.78
19891525	0	0	0	0.32	1.32	0.33
19888048	18.33	30.12	21.91	87.33	455.5	94.88
19885743	57	88.09	69.98	276.42	447.43	404.87
19884967	2.36	1.81	5.56	84.97	60.64	111.7
19891923	9.13	21.98	12.38	2.43	4.35	2.34
19884373	1.08	0.85	0.64	5.03	4.52	3.63
19890434	2.62	1.54	22.83	1.74	1.56	1.44
19883125	23.21	23.88	15.24	4.56	4.71	0.72
19887902	35.21	71.24	40.66	9.95	14.39	11.47
19887954	4.26	2.97	8.93	1.08	2.42	0.6
19885563	21.1	1.88	77.27	242.89	239.01	426.14
19892699	0.72	1.42	0.48	7.41	5.01	4.28
19889738	0	0	0	5.36	3.94	10.69
19888381	0.39	0.26	0.13	1.14	2.21	0.65
19888828	7.24	9.08	24.46	2.22	3.07	1.89
19884920	0.88	0.22	1.52	4.88	6.11	7.17
BGI_novel_G000096	1.32	1.43	1.63	7.86	4.84	5.17
19888185	5.74	5.26	16	185.76	255.3	217.19
19883511	27.01	14.35	43.37	203.66	216.02	135.09
19892308	50.31	42.3	144.33	1007.66	914.26	702.58
19887838	471.72	227.09	224.44	12.19	13.53	3.27
19889226	0.47	0.23	0.58	4.98	2.79	3.34
19887947	17.84	36.56	16.16	187.6	242.19	288.74
19885839	0	0	0	5.94	6.28	5.23
19890011	1.25	1.92	0.89	0.11	0.12	0.15
19891863	0	0	0	1.92	1.13	0.56
19886150	2.53	1.15	4.63	49.68	42.53	76.27
19885142	42.67	38.81	51.77	8.52	3.32	8.5
19886475	17.47	6.1	51.24	395.46	224.67	199.84
19884043	86.38	54.45	38.28	0	0	0
19886671	8.07	18.79	11.35	59.41	64.04	77.52
19885776	0.21	0	1.88	5.62	0.5	3.87
19892478	5.62	0.61	3.69	0.59	0	0
19892615	3.54	4.16	1.92	86.03	37.29	49.1
19893268	20.39	26.26	27.76	99.65	131.05	79.13
19889753	2.8	9.37	1.38	0.28	0.35	1.38
19885439	4.84	7.77	10.29	43.94	37.12	131.17
19889630	0.76	0.75	1.01	0	0	0.25
19893055	0	0	0	6.9	5.32	7.8
19889394	1.44	0	14.26	118.91	131.16	108.77
19891513	87.32	43.89	81.52	10.3	11.3	9.1
19886910	102.68	34.18	348.37	1479.52	1311.65	1956.4
19889898	0.67	4.42	0	17.72	14.87	15.64
19890904	21.58	26.9	28.6	5.41	2.89	3.32
19892868	0.06	0.06	0.11	0.43	0.45	0.35
19892993	96.13	43.39	113.72	23.36	10.14	13.91
19890223	0.56	0.55	10.64	50.89	46.32	13.73
19888541	0.35	0	18.37	56.7	15.5	4.37
19884859	9.34	1.24	29.37	0.31	0.94	0.16
19883707	6.03	7.78	4.67	0	0	0
19886825	13.82	6.55	94.37	187.94	160.56	153.9
19887667	466.11	220.61	87.53	0.65	0.55	0.44
19885979	2541.58	2135.47	1676.19	278.53	200.61	93.47
19887075	288.15	333.5	255.04	38.63	24.75	17.07
19888167	56.33	21.27	111.9	0	0	0
19890182	0	0.84	0	1.44	4.87	2.53
19890807	11.98	11.71	13.54	58.09	49.54	66.78
19886818	0.07	1.09	0.07	5.46	5.97	8.4
19890414	2.99	3.82	7.06	33.17	87.59	31.64
19885197	23.31	6.31	23.43	0.2	0.21	0
19890349	0.65	0.32	0.32	20.18	13.81	18.31
19885154	86.08	0	108.82	294.25	295.3	289.68
19888402	0.17	0	0.5	0.98	2	0.33
19883109	33.99	27.41	19.3	6.92	4.8	0
19890761	21.15	19.89	25.63	212.33	177.64	248.51
19887981	115.96	52.29	113.53	817.84	894.47	873.33
19889577	0.75	0	1.37	0	0	0
19891901	54.36	48.45	31.77	16.66	6.79	2.9
19892453	0	0	0.44	13.9	24.76	90.91
19884852	30.8	19.91	34.58	3.75	3.4	1.91
19892354	6.84	2.65	8.21	0.94	0.13	0.46
19885626	0	0	0	8.59	6.85	6.26
19892466	0.55	1.57	0.52	88.54	44.67	54.88
BGI_novel_G000019	272.72	959.27	111.63	60.25	150.15	53.51
19893085	32.86	17.72	26.84	208.12	136.91	139.09
19886013	3.6	0.9	7.23	30.87	37	37.67
19888020	0.48	0	1.67	9	5.76	4.05
19890485	4.11	5.5	55.37	2.41	4.45	2.83
19883748	14366.6	18998.3	10200.7	3596.09	4880.03	1515.51
19890800	14.28	24.11	13.86	3.82	2.01	4.38
19891735	124.82	87.25	126.72	908.05	1095.83	1001.07
19891233	2.61	2.57	7.72	284.77	276.59	440.59
19888636	5.48	0	1.82	0	0	0
BGI_novel_G000071	0	0	0	0.46	0	0.81
19886507	0	0	1.1	6.44	6.49	5.23
19885712	0.08	0	0.08	1.91	1.47	4.52
19890565	42.52	11.27	54.09	198.2	136.6	192.38
19884817	3.08	3.76	7.44	34.51	31.38	40.42
19888045	1.44	5.21	1.07	0	0	0
19884252	37.81	39.59	37.46	0	0	0
19890382	0	0	0	0.41	0.14	0.49
19885426	11.83	12.69	21.16	48.93	85.37	50.5
19886979	3.61	2.13	20.99	169.69	254.54	169.39
19884969	8.72	2.56	6.57	1.77	0.95	0.86
19884994	0.32	0.31	0	0	0	0
19883649	81.92	126.68	75.34	568.53	610.63	616.47
19884404	3.41	3.11	8.33	22.59	24.4	31.21
19889295	66.81	41.16	97.04	414.71	632.04	569.52
19886841	15.05	15.13	15.53	2.75	2.48	4.13
19892949	0.32	0.05	0	12.32	8.14	11.94
19886820	0	0	0	6.59	11.2	9.73
19891041	0	16.7	0	0	0	0
19891913	17.52	9.65	23.49	1.5	2.17	2.84
19890333	0	0.11	0	0	0.57	0.4
BGI_novel_G000079	0	0	1.25	4.06	2.5	3.53
19892225	0.1	0.47	0	118.11	61.13	67.93
19886814	0	0	0	0.9	0	0.39
19892515	6.22	1.41	6.46	0.07	0.18	0.07
19883542	24.55	8.22	30.54	704.29	581.27	801.18
19887283	64.05	69.18	68.44	12.73	8.21	13.09
19888702	0	39.56	14.91	0	0	0
19888323	0.16	0	0.32	0.63	0.16	1.61
19886267	5.65	4.05	3.93	84.15	87.25	106.33
19890705	7.91	4.73	26.1	118.83	142.16	91.03
19888739	10.75	10.98	9.31	50	68.14	38.46
19893265	0.99	0.16	1.47	48.45	79.88	47.31
19889217	0	0	0	4.89	13.02	4
19889110	0	0	0	0	12.99	0
19890200	8.12	8.27	4.01	38	68.47	51.72
19886362	3.31	5.95	7.08	34.02	19.49	37.86
19887058	130.24	153.06	96.36	28.09	21.81	12.55
19892289	5.42	0	7.15	0	0	0
19883857	7.82	10.53	18.63	58.94	48.81	68.33
19887716	0.72	0.53	1.43	5.42	4.4	5.78
19885134	170.91	28.75	230.63	24.01	16.2	7.94
19886190	1.09	0	3.16	9.64	10.62	6.36
19891234	0.36	0.37	0.68	10.26	7.65	12.18
19883203	0	0	0.09	0.65	0.28	0.28
19885799	4.5	0	14.96	37.92	8	46.91
19891789	0.44	0.43	1.43	2.11	4.33	3.01
19888017	2.25	0.83	4.72	107.48	100.69	180.24
19889639	12.36	4.63	27.15	61.2	59.13	74.06
19889139	9.83	0.15	30.85	0	0	0
19888283	104.37	112.77	59.94	30.12	20.31	7.37
19889035	3.37	3.1	3.53	0	0.42	0
19886350	11.91	4.96	10.32	103.26	53.61	88.42
19891000	151.18	58.65	129.99	2468.16	1863.29	2277.45
19891635	5700.5	5153.08	4638.79	620.69	591.48	285.56
19890571	2.98	1.71	4.16	23.29	13.07	24.62
BGI_novel_G000031	0	0.33	0.34	2.95	2.53	2.01
19885023	0.27	0.78	0.13	3.22	1.06	2.89
19888720	0.31	0.3	1.51	4.98	2.11	4.82
19892567	321.21	160.82	346.96	1.12	3.37	1.28
19886218	9.55	6.31	11.36	98.41	48.46	24.1
19886968	371.31	243.53	309.65	92.67	79.46	44.96
19893294	2.36	0	0	0	0	0
19886438	3.34	3.4	3.23	69.76	92.24	119.2
19885641	66.05	57.61	7.36	0	1.35	0.1
19887939	0	0	1.2	5.21	4.99	2
19890515	29.15	7.82	15.01	2.83	5.87	1.16
19888474	17.52	11.13	13.59	65.22	53.85	67.1
19892217	4.35	2.28	3.58	22.27	13.52	13.15
19893112	0.16	0.32	0	2.22	0.49	0.65
19892481	3.3	4.74	3.1	16.55	33.33	15.89
19888359	21.5	12.36	30.87	63.8	175.01	92.58
19884890	3.12	2.1	3.85	25.76	16.16	14.13
19883532	18.36	11.54	23.99	1.81	1.92	2.2
19890999	3.2	2	5.3	70.73	67.95	79.95
19890043	0	0	0	4.79	2.74	4.45
19883764	790.41	999.42	709.03	162.73	179.45	161.95
19891436	5.58	3.27	4.6	20.15	20.22	27.99
19892476	118.43	66.89	102.49	10.05	8.66	21.16
19888833	49.27	29.66	74.19	502.05	392.9	477.55
19892215	0	0.26	0	10.81	6.73	5.94
19892936	408.23	230.24	262.08	6.04	4.24	7.79
19890648	3.46	1.27	11.76	35.8	29.69	30.34
19886807	0	0	19.25	36.21	131.03	63.1
19892153	2422.57	2432.31	1745.52	535.47	571.64	255.27
19891547	27.25	16.68	23.54	172.01	142.35	133.39
19883611	9.88	5.99	29.21	105.93	91.2	119.94
19884114	0.21	0.52	0.47	0	0	0
19893262	0	0	0	0.69	5.38	0.31
19887194	0	0.78	0	0	0	0
19890793	17.86	6.27	14.67	0.82	1.12	1.2
19886646	4.33	2.48	5.69	0	0	0.36
19892905	0.46	0.22	0.84	3.41	2.75	1.8
19888186	9.15	4.35	11.31	445.63	888.85	436.88
19887351	0	0	0	0.48	0.74	0.98
19890834	0	0	0	29.1	69.32	20.74
19890821	3.59	0.59	3.78	84.9	84.01	68.76
19885084	142.69	85.29	143.41	703.03	536.2	697.39
19884917	0	8.7	0	0	0	0
19886905	0.56	0.55	0.22	0	0	0
19890325	8.06	7.77	5.83	24.53	27.99	36.93
19887220	19.02	17.82	68.9	196.89	195.55	195.9
19890081	4.15	4.95	16.01	1.43	0	0.52
19891231	2.95	2.92	3.8	32.74	27.22	55.14
19890798	16.73	170.9	17.93	7.92	8.55	6.22
19885991	0	9.37	0	0	0	0
19884131	5.17	0.88	4.21	15.56	16.01	13.51
19892856	0.89	0.88	0.66	213.94	121.53	125.21
19890545	90.11	134.48	35.33	0	54.16	0
19890674	506.25	285.43	1972.07	7720.03	6188.62	5836.21
19887619	0.07	0.55	0.22	4.7	3.98	5.21
19893087	0.15	0.19	0.05	13.25	6.24	7.61
19884076	0.21	0.4	2.03	6.14	2.85	5.07
19885352	3.21	8.34	2.14	31.05	45.32	45.02
19891143	303.66	437.04	442.08	129.82	79.43	93.99
19891737	31.25	13.98	22.64	7.07	2.11	2.66
19891667	0.44	0.6	0.62	3.42	2.26	3.91
19890605	15.24	12.29	23.1	118.66	97.79	137.64
19887522	40.78	278.03	9.26	6.09	22.45	5.9
19890693	9.7	9.13	11.72	102.89	160.44	77.98
19885998	5.58	8.11	9.03	27.84	56.29	52.81
19891501	23.65	13.04	30.2	98.64	101.83	95.26
19888911	0.36	0	0	0.82	0.84	0.96
19884105	37.53	98.05	40.7	213.7	299.14	245.59
19892832	0.73	3.78	1.27	0	0	0.09
19891806	22.06	6.47	50.82	171.1	180.9	171.42
19890466	0	1.34	0	0	0	0
19887100	0	0	8.47	0.89	29.24	48.09
19892399	28.16	95.98	15.42	9.42	9.99	8.76
BGI_novel_G000043	0.76	0.42	4.17	59.79	36.65	51.08
19890301	2.16	2.4	1.21	24.13	63.35	24.19
19886483	4	0.52	2.28	0.6	0	0
19889879	4.43	9.98	7.39	37.1	188.67	73.43
19886149	10.88	5.33	19.55	56.99	54.37	72.56
19885171	6.98	0	1.53	24.35	17.21	31.8
19889485	773.19	402.29	738.74	173.75	99.01	147.21
19886560	80.8	30.51	13.47	0	0.19	1.12
19892845	0.51	0.34	0.34	114.98	67.89	69.53
19891462	23.58	20.58	20.09	0.77	0.3	1.09
19883955	20.15	18.9	38.72	280.08	195.23	387.58
19889467	25.83	17.06	43.27	3.53	4.19	3.9
19893226	4.72	25.58	5.71	61.77	191.61	109.71
19891837	23.77	32.81	75.66	426.24	347.69	495.41
19891253	9.94	12.92	16.81	56.53	70.34	49.97
19892016	10.27	11.78	8.98	2.98	2.49	1.91
19891273	5.46	3.43	4.42	28.13	18.47	17.24
19885934	21.6	7.08	50.51	243.77	105.4	216.31
19892502	27.96	7.75	24.67	79.54	135.59	69.19
19892144	1.14	1.56	2.25	2.63	10.58	8.07
19890572	422.94	165.62	440.34	1671.24	1503.15	1190.74
19886890	2.11	0	11.65	23.75	27.31	16.45
19891747	41.45	12.79	62.87	8.31	6.58	3.49
19891385	128.26	127.47	134.24	475.99	353.22	451.2
19886172	19.65	19.69	25.8	92.69	101.79	104.19
19888272	0.1	0	0	0.76	0.68	0.19
19893117	21.15	22.89	14.65	1.57	1.08	1.37
19890703	2.31	0.68	1.82	0.22	0.68	0.23
19892560	20.88	1.81	9.06	51.45	75.42	62.12
19884295	22.51	22.91	23.09	3.45	2.24	2.79
19891830	8.88	7.99	9.88	89.16	126.38	191.66
19890980	1.6	1.63	1.52	5.31	5.56	8.91
19884873	105.1	25.68	158.03	19.95	28.83	11.17
19893007	10.43	6.7	18.9	2.01	3.76	2.43
19889752	29.97	50.87	15.48	6.29	7.45	4.26
19892858	0.16	0.62	0.47	29.74	13.56	15.94
19890158	0.32	0.75	0.48	4.14	1.19	1.58
19886018	0	0	0	0.69	0.48	1.43
19889582	0	0	0	0	0	3.02
19888726	0	0	0	9.79	8.28	4.39
19888753	5.22	7.59	4.93	0	0	1.09
19887489	18.23	14.53	21.74	160.08	165.94	152.99
19893080	1.84	1.81	1.59	204.41	83.93	129.57
19886977	0.1	0.39	0.61	14.95	15.18	19.83
19884384	0	0	0	26.89	21.32	8.98
19883017	6.5	4.05	23.39	100.04	103.61	96.62
19891140	2.6	0.68	11.12	0.5	0	0.51
19890804	7.05	0	6.32	18.24	24.87	30.13
19890113	11.8	4.92	35.22	89.65	133.6	100.57
19892179	4.33	0	5.77	0	0	0
19886232	0	3.93	0	0	0	0
19886274	6.46	9.15	17.32	36.97	63.15	52.4
19888547	0	0.88	0	15.1	8.54	9.73
19892169	40.01	169.17	10.69	8.87	16.41	7.52
19889913	20.6	29.83	17.96	151.8	187.71	195.64
19890759	57.99	43.37	74.37	242.45	226.25	362.7
19891914	11.92	6.82	23.84	3.99	1.31	1.3
19886642	1.11	0.91	0	0	0.18	0
19890752	0	0.13	0.64	1	0.77	2.55
19888455	108.45	224.67	89.22	31.86	44.9	15.03
19886484	34.61	12.36	24.96	1.18	1.32	0.93
19886891	12.46	15.66	13.12	36.32	174.6	50.68
19893338	152.17	199.27	65.94	12.96	7.59	17.47
19889695	7.02	13.65	1.64	2.6	1.75	1.08
19886448	0	0	0	296.47	515.87	1000.95
19892613	0	0	0	31.05	15	15.53
19888222	0	0	2.85	14.72	10.39	17.63
BGI_novel_G000033	16.08	3.64	9.74	1.25	0.3	0.15
19892934	479.35	261.32	286.45	11.25	9.27	5.31
19889545	1.45	0.91	2.88	9.85	11.61	15.76
19891311	4.3	3.93	9.05	108.65	113.29	83.88
19885445	339.04	413.22	219.38	14.05	14.49	5.52
19890315	7.06	11.26	8.51	44.3	48.05	69.96
19892572	130.59	104.44	63.61	14.91	9.98	6.7
19887803	1.13	0.44	1.56	2.83	8.05	2.9
19887607	15.25	20.22	14.11	6.1	0.25	5.33
19890624	24.25	27.93	49.38	186.68	147.77	217.52
19890795	4.23	0.96	4.34	0.55	0.6	0.47
19888630	0	0	0	0	0	21.05
19884316	10.34	37.34	0	0	0	0
19893118	0	0	0.04	0.21	0.21	0.04
19885957	12.57	12.24	48.54	77.87	67.16	158.63
19887740	6.96	13.28	8.8	65.22	112.16	76.01
19889624	0	0.55	0.63	0	0	0
19891209	27.33	23.11	55.36	117.27	152.15	193.48
19885682	10.97	13.67	17.78	52.13	56.64	78.24
19888898	0.13	0	0.25	3.04	3.38	4.1
19886035	81.53	59.35	165	758.56	792.27	816.08
19890583	0.89	26.2	0.63	0.86	3.28	0.38
19886828	3.1	0	10.7	97.86	121.17	20.6
BGI_novel_G000052	0	0.33	0.17	6.9	7.66	12.8
19892441	0.47	0.3	0.38	88.1	43.99	51.96
19891320	3.76	10.89	1.62	49.07	30.75	48.63
19888301	0	0.77	0	1.7	2.13	0.77
19888845	0	0	0	20.78	37.51	30.28
19893228	0	0	0	0.68	0.14	0.7
19888564	9.27	13.24	5.76	0	0.24	1.35
19891795	0	0	0	0.47	0.39	0.29
19887392	30.14	28.75	29.88	0	1.27	0
19889493	91.26	37.81	123.62	1165.33	904.92	757.73
19887524	2.8	9.11	4.07	35.15	33.76	96.27
19890343	0	0	0	62.73	28.58	0
19888044	13.97	7.3	26.64	87.06	193.75	86.72
19885471	7.49	1.22	8.86	254.11	175.5	178.13
19886864	2.51	1.61	2.83	17.71	12.11	12.99
19891701	0.06	0	0.24	0.66	0.86	0.12
19891388	251.3	99.46	290.25	46.45	37.09	41.39
19885075	3.74	3.21	3.68	35.43	44.38	40.87
19888537	0.24	3.12	8.77	28.14	21.11	54.09
19887413	166.28	93.85	209.11	41.47	23.76	17.34
19892802	0	0	0.5	2.12	0	2
19892843	1.89	0	0.93	103.58	46.33	61.39
19884198	17.13	13.52	19.03	0	0	0
19885009	99.85	84.11	214.38	14.18	9.72	4.03
19887840	23.92	18.31	17.55	1.77	1.51	0.52
19883634	2.25	0	0	10.96	11.3	14.23
19889721	214.22	211.66	49.23	1.89	3.66	0.82
19886844	57.95	5.15	125.04	12.3	5.16	5.68
19890646	74.06	44.12	69.76	12.84	9.2	6.52
19889710	2.5	1.52	3.41	18.26	19.61	40.03
19891758	6.32	2.48	26.59	225.2	336.57	390.42
19888821	29.6	18.37	40.09	6.73	6.35	6.79
19892241	0.28	0	0.27	48.74	49.51	46.17
19890956	39.49	67.04	40.26	251.51	284.82	284.92
19892186	3.14	0.14	2.68	34.88	26.9	24.05
19888154	4.07	4.27	4.22	0	0	0.01
19883612	0.65	0.32	3.51	16.84	17.14	12.47
19884112	0	0	0	0	14.74	10.64
19885974	8.04	18.31	9.02	614.44	799.25	985.72
19891544	1.4	1.89	2.17	9.69	6.55	6.17
19893090	0.66	1.64	1.29	51.02	24	34.84
19889770	2.1	4.09	2.49	13.58	22.17	16.91
19891553	6.18	2.43	21.01	1.77	2.44	2.43
19889182	0.41	0.16	0.48	5.29	2.59	4.01
19890120	3.63	2.1	5.15	0.18	0.55	0.55
19888920	72.82	20.53	123.24	14.11	5.73	13.41
19889712	0.13	0.38	0.19	4.46	7.41	9.89
19887715	0	1.32	2.87	7.52	10.39	9.68
19888191	6.32	5.22	8.22	40.68	47.08	46.27
19888237	13.21	4.17	14.05	50.6	48.77	65.08
19890001	2.72	2.6	6.68	46.64	45.34	49.6
19886969	198.3	88.62	234.2	19.38	13.05	11.2
19887096	783.52	414.12	612.8	72.26	58.27	50.12
19883097	0.96	1.5	1.51	2.58	9.11	13.21
19887067	45.27	34.22	78.47	208.92	186.84	235.6
19886133	2.25	2.75	8.73	0.27	0	0.07
19890825	78.66	13.73	139.18	465.46	465.2	581.64
19893334	0.29	0.09	0.28	2.13	0.38	0.66
19886686	16.98	25.8	25.97	78.84	134.68	82.13
19885940	0	0	0	0.72	3.32	0.74
19892220	0.27	0.54	0.38	173.21	74.32	96.89
19892080	0	11.53	0	0	0	0
19884795	2.25	7.69	2.06	10.35	32.36	8.88
19888192	5.86	7	20.94	413.43	505.59	444.84
19883996	12.52	56.66	0	0	11.18	0
19892621	0.48	0.63	2.75	6.08	3.09	5.43
19890555	87.54	111.1	58.54	25.24	19.09	14.47
19890857	55.44	68.95	49.98	8.15	5.63	11.16
19891937	0	2.24	0	0	0.08	0
19883585	0	3.27	0.76	0	0	0
19885553	0	0	9.31	0	0.01	0
19889379	10.46	10.51	21.56	69.84	52.4	125.73
19893290	3.76	1.24	0	9.24	4.82	8.57
19889036	14.35	6.52	7.23	0	0	0
19892219	0.08	0	0.33	101.54	58.19	58.78
19886012	0.8	0.39	1.19	2.9	3.58	4.76
19884620	16.3	77.82	15.43	131.92	188.88	132.19
19891978	0.76	0.68	0.25	6.84	6.14	9.37
19892577	14.02	9.08	11.06	0	0	0.28
19886794	58.3	22.04	47.67	8.4	7.91	13.29
19892224	4.89	2.16	5.36	241.8	178.14	236.64
19889590	0.83	0	2.41	4.56	5.03	5.74
19890850	0	5.33	0	0	0.76	0
19886388	258.1	275.92	152.17	44.76	32.83	19.38
19885771	11.86	12.82	24.49	206.88	192.02	239.86
19889372	3.69	3.58	7.85	17.27	18.26	24.93
19884995	1672.29	1247.16	775.32	142.51	84.25	28.33
19888490	3.36	0.64	2.59	48.61	25.42	11.47
19888495	0	0	0	66.39	110.64	73.12
19891226	4.6	4.82	7.95	120.96	71.95	165.01
19891139	285.95	136.6	673.16	9.55	14.76	0
19893354	598.17	590.18	295.15	77.85	92.72	62.69
19887424	70.54	278.37	49.51	20.86	20.55	13.45
19891199	27.5	18.61	59.93	300.77	394.02	605.99
19888996	53.1	417.03	72.85	36.34	26.01	23.91
19892291	122.06	61.54	181.17	859.86	690.13	953.83
BGI_novel_G000039	3.04	6.79	5.02	14.94	17.56	30.41
19892944	0.15	0	0	7.57	4.38	9.9
19885434	8.11	4.49	12.81	57.88	57.82	47.95
19883537	8.35	2.82	26.88	177.29	135.9	289.49
19890348	0.17	0.2	0.99	12.29	8.67	20.72
19887141	5.15	0	7.42	0	0	2.29
19888281	195.13	218.48	111.9	30.09	18.13	7.55
19893127	1.24	0.97	2.93	3.71	9.22	8.91
19890490	924.86	445.5	672.78	139.72	122.74	85.29
19887924	0.61	0.72	0.24	0	0.24	0
19890651	15.37	2.64	113.51	211.85	268.67	166.43
19890757	8.45	3.24	17.09	120.34	88.65	180.63
19891155	2.29	2.08	1.93	0.63	0	0.16
19892841	0	0	0	36.1	19.66	19.06
19888975	0	0	0	2.21	0	1.49
19889116	12.67	9.85	6.32	2.64	3.77	0.48
19886831	11.9	5.97	57.94	569.83	487.72	1110.09
19883871	12.98	18.31	38.6	168.6	196.55	216.31
19888361	11.17	8.07	15.58	101.4	122.69	123
19892838	0	0	0	62.74	18.71	38.25
19889610	17327.8	14085.5	14821.5	2731.03	1808.65	886.94
19889518	46.89	45.32	36.96	4.47	3.86	1.83
19887496	25.18	22.07	16.98	3.81	3.45	1.84
19888951	3.54	2.72	3.46	16.52	10.72	22.03
19884953	2.77	0	3.72	0	0	0
19890581	0.11	5.8	0.33	0.32	1.4	0
19884974	30.83	35.19	16.19	3.65	1.25	2.66
19883453	1.36	11.38	17.4	187.13	131.71	203.69
19884573	0	0	0	9.3	14.24	1.66
19892848	0	0	0.19	3.01	0.58	0.77
19891322	0.55	6.07	0.13	0.14	0	0
19892846	1.56	0.51	0	229.53	119.95	196.16
19889849	13.55	14.38	18.62	126.4	140.56	144.57
19885140	4.91	8.44	2.78	0.78	0.8	0.09
19888637	0	0	0	51.51	19.95	76.25
19886951	36.23	27.07	130.13	439.21	309.75	614.52
19886629	1.18	1.58	1.95	8.16	5.82	9.89
19886649	297.72	102.91	246.92	52.73	59.9	31.94
19887305	1.21	0.63	0.63	6.99	5.68	5.63
19890085	5.05	0	0	0	0	0
19887580	7.96	18.93	6.87	46.12	64.3	55.72
19883093	0.1	0.82	0.83	0.2	0	0.1
19890609	0	0	0	118.46	207.82	609.74
19885108	12.45	20.28	16.33	181.18	198.03	162.93
19892267	0	2.62	4.06	39.1	62.78	52.21
19884045	0.13	0	0	0.37	0.75	0.5
19892618	0.11	0	0.31	76.07	54.26	49.05
19892552	6.12	2.88	11.51	35.37	45.28	23.76
19888722	0	0	0	2.3	2.37	4.06
19883637	6.12	1.3	11.3	44.01	39.05	60.38
19892638	0.14	0	1.38	47.32	19.98	52.28
19885963	31.83	11.23	17.09	7.16	2.32	1.59
19891515	109.95	28.33	179.66	431.07	482.07	570.2
19886055	0	10.89	6.99	30.98	51.1	41.17
19892448	1.29	0.57	2.15	11.97	11.6	32.1
19890626	0.14	0.28	0.28	14.93	13.52	11.77
19885000	45.91	45.49	38.19	324.45	301.98	312.58
19883684	9.06	6.24	37.83	100.38	97.28	71.36
19890851	22.25	14.22	17.8	68.27	82.18	79.21
19890195	0	0	0	0	0.55	2.59
19888320	0.33	0	0.22	0.64	1.2	1.74
19891432	66.12	108.82	56.1	11.43	8.51	4.91
19887794	0	0.24	0.36	0.23	2.38	0.12
19884854	0.06	0	0.06	0	0.43	0.48
19893167	2.08	1.36	1.23	0.4	0.14	0
19884875	676.03	553.17	1661.78	3838.8	4724.84	5663.81
19887842	0.53	0	0.11	5.99	4.45	3.26
19889890	62.26	66.51	76.5	20.95	18.06	8.91
19885391	8647.94	5651.4	10555.7	1926.38	1100.57	848.83
19889689	9.46	12.34	6.53	47.43	35.7	46.7
19886921	3290.29	1205.96	3068.44	82.75	87.93	29.04
19885152	36.48	47.12	38.25	354.52	278.61	195.02
19883132	78.65	30.72	158.87	19.96	17.51	16.36
19888470	3.7	0.91	0.82	0	0	0
19885014	5.13	6.97	3.38	0.58	0.51	0.5
19892737	16.03	20.83	39.01	116.73	126.02	95.51
19892374	0	0	0.15	9.42	7.53	29
19891803	17.39	5.32	80.88	415.55	379.92	496.46
19886897	54.21	45.68	60.05	15.14	6.88	23.14
19893245	12.14	6.84	11.31	30.87	59.79	32.45
19891732	8.89	41.08	1.69	15.49	204.29	23.74
19888623	0	0	2.16	4.76	1.23	6.23
19889165	1.7	0	3.11	0	0	0
19886802	0	0.14	0.14	0.67	1.65	1.23
19885885	28.15	24.03	59.36	220.01	162.08	269.32
19883467	68.59	43.68	61.17	360.39	369.5	332.65
19889707	0.9	0.59	0.44	8.53	6.83	11.81
19892566	7.72	7.61	13.28	0	3.73	2.84
19883366	11.36	21.2	9.59	0	0	0
19888837	9.77	11.9	5.29	38.32	44.84	64.59
19887795	1.02	0.59	1.51	0.05	0.18	0.46
19885922	6.89	4.7	10.91	33.18	34.18	38.03
19888310	14.39	18.99	10.34	33.55	111.72	51.09
19888098	11.2	5.49	15.28	53.39	47.51	66.05
19888189	7.56	12.51	33.13	176.23	192.52	198.66
19893180	28.53	6.76	21.37	4.48	2.69	2.92
19884913	100.28	55.62	36.47	0.36	0	0
19883626	58.85	52.51	110.72	517.61	394.03	574.78

## Sheet: Table S5
Table S5. Lists of 74 BbSirT2-regulated genes involved in DNA events, cell cycle and transcription in B. bassiana.
Locus tag	Protein description	Log2(Δsirt2/WT)	Q value	P value	Regulation
DNA PROGRESSING
DNA topology
BBA_01082	chromatin remodeling complex SWI/SNF, component SWI2 and ATPase	-10.2391	3.96312e-97	4.66202e-97	down
BBA_01941	Sec63 Brl domain-containing protein	-9.59869	4.91262e-69	7.06134e-69	down
BBA_04494	MCM2/3/5 family protein	-2.35431	0	0	down
BBA_07794	RING-11 protein	2.14977	0	0	up
DNA synthesis and replication
BBA_01262	RNA exonuclease	2.14867	0	0	up
BBA_03129	ARS binding protein 2	-3.01262	2.36121e-123	2.38307e-123	down
BBA_04494	MCM2/3/5 family protein	-2.35431	0	0	down
DNA recombination and DNA repair
BBA_00520	heterokaryon incompatibility protein Het-C	-3.12505	1.57723e-269	8.65773e-270	down
BBA_00752	linker histone H1 and H5 family protein	-2.30615	0	0	down
BBA_01941	Sec63 Brl domain-containing protein	-9.59869	4.91262e-69	7.06134e-69	down
BBA_02218	calmodulin-binding protein kinase	-7.45564	2.0175e-21	5.57001e-21	down
BBA_02979	mitochondrial inner membrane protease subunit 2	-6.14904	1.75136e-10	6.39219e-10	down
BBA_05298	DNA repair and transcription factor Ada, putative	2.16855	6.37832e-132	6.18484e-132	up
BBA_05584	Mitochondrial escape protein 2	-11.7558	8.81099e-214	5.95401e-214	down
BBA_06098	ubiquitin-conjugating enzyme E2-18 kDa	6.23037	5.57689e-11	2.00217e-10	up
BBA_06573	poly polymerase 2 ADP-ribosyltransferase 2	12.1694	1.09e-264	6.071e-265	up
BBA_07749	DNA repair protein	3.26177	0	0	up
BBA_07794	RING-11 protein	2.14977	0	0	up
BBA_07795	nucleotide exsicion repair protein RAD7	2.24485	0	0	up
BBA_08310	histone chaperone Rttp106-like protein	-5.62089	2.55118e-19	7.32552e-19	down
BBA_09068	ankyrin repeat protein	-7.98963	9.3876e-29	2.25839e-28	down
BBA_10104	Pfs domain protein	-9.06647	8.28847e-52	1.43276e-51	down
DNA restriction or modification
BBA_01068	YEATS family protein	-6.2311	5.88683e-11	2.117e-10	down
BBA_01082	chromatin remodeling complex SWI/SNF, component SWI2 and ATPase	-10.2391	3.96312e-97	4.66202e-97	down
BBA_01262	RNA exonuclease	2.14867	0	0	up
BBA_01304	metallothionein expression activator	-10.89	1.00623e-136	9.52076e-137	down
BBA_04401	sporulation-specific protein	-2.46039	0	0	down
BBA_04536	histone deacetylase	-2.32198	2.98285e-36	6.31718e-36	down
BBA_05443	HMG box protein	-2.20438	0	0	down
BBA_07665	putative peptidylarginine deiminase	3.80277	6.70835e-05	0.000311783	up
BBA_07794	RING-11 protein	2.14977	0	0	up
BBA_09004	Putative C2H2 finger domain transcription factor	-2.05904	8.11607e-20	2.30977e-19	down
BBA_09716	zinc finger protein	-10.476	4.58053e-110	4.98564e-110	down
CELL CYCLE
Mitotic cell cycle and cell cycle control
BBA_01082	chromatin remodeling complex SWI/SNF, component SWI2 and ATPase	-10.2391	3.96312e-97	4.66202e-97	down
BBA_01304	metallothionein expression activator	-10.89	1.00623e-136	9.52076e-137	down
BBA_01464	Actin-like protein	5.12657	0	0	up
BBA_02218	calmodulin-binding protein kinase	-7.45564	2.0175e-21	5.57001e-21	down
BBA_02517	BR serine/threonine-protein kinase	-11.3654	6.05889e-175	4.74075e-175	down
BBA_03659	hypothetical protein BBA_03659	2.39691	9.68446e-215	6.52475e-215	up
BBA_04494	MCM2/3/5 family protein	-2.35431	0	0	down
BBA_05109	protein kinase, putative	-2.06086	9.63835e-82	1.24893e-81	down
BBA_05213	cytoplasmic dynein heavy chain	-11.4674	2.18111e-184	1.64659e-184	down
BBA_05625	metal ion transporter metal ion transporter	11.9748	8.47915e-240	5.18922e-240	up
BBA_06098	ubiquitin-conjugating enzyme E2-18 kDa	6.23037	5.57689e-11	2.00217e-10	up
BBA_08129	tousled-like kinase	-3.2796	6.92524e-46	1.27983e-45	down
BBA_08735	tousled-like kinase	-2.66276	1.09768e-296	5.68653e-297	down
BBA_09275	dual specificity phosphatase	5.03192	1.14484e-95	1.35902e-95	up
BBA_09277	KH domain-containing protein	-7.80329	6.00862e-26	1.51526e-25	down
BBA_09932	SCF E3 ubiquitin ligase complex F-box protein grrA	7.24286	5.53623e-36	1.17805e-35	up
Meiosis
BBA_01082	chromatin remodeling complex SWI/SNF, component SWI2 and ATPase	-10.2391	3.96312e-97	4.66202e-97	down
BBA_04890	sporulation protein RMD1	-2.03908	1.74313e-165	1.41537e-165	down
BBA_05263	GPR1/FUN34/yaaH family protein	-2.58309	0	0	down
BBA_05984	pH regulatory protein	-2.6571	0	0	down
BBA_06569	acetate transporter	2.69585	5.9206e-08	2.36792e-07	up
Cytokinesis (cell division) /septum formation and hydrolysis
BBA_01304	metallothionein expression activator	-10.89	1.00623e-136	9.52076e-137	down
BBA_01464	Actin-like protein	5.12657	0	0	up
BBA_02517	BR serine/threonine-protein kinase	-11.3654	6.05889e-175	4.74075e-175	down
BBA_04667	chitin synthase 3a	-2.98904	4.74931e-244	2.86513e-244	down
BBA_07745	Glycoside hydrolase, catalytic core	3.71357	0	0	up
BBA_09209	chitinase-like protein	4.16534	0.000593122	0.00294451	up
Nuclear and chromosomal cycle
BBA_00752	linker histone H1 and H5 family protein	-2.30615	0	0	down
BBA_05213	cytoplasmic dynein heavy chain	-11.4674	2.18111e-184	1.64659e-184	down
BBA_05260	CMGC/SRPK protein kinase	4.08287	1.09036e-05	4.83643e-05	up
Cell cycle dependent cytoskeleton reorganization
BBA_01464	Actin-like protein	5.12657	0	0	up
BBA_05213	cytoplasmic dynein heavy chain	-11.4674	2.18111e-184	1.64659e-184	down
RNA SYNTHESIS
BBA_00599	hisactophilin C49S mutant/phototropin PHY3 fusion protein	2.8477	0	0	up
BBA_00752	linker histone H1 and H5 family protein	-2.30615	0	0	down
BBA_00984	C6 transcription factor RegA	-2.65244	1.33445e-263	7.4504e-264	down
BBA_01068	YEATS family protein	-6.2311	5.88683e-11	2.117e-10	down
BBA_01082	chromatin remodeling complex SWI/SNF, component SWI2 and ATPase	-10.2391	3.96312e-97	4.66202e-97	down
BBA_01102	fungal specific transcription factor	-5.00098	8.5966e-06	3.79353e-05	down
BBA_01262	RNA exonuclease	2.14867	0	0	up
BBA_01304	metallothionein expression activator	-10.89	1.00623e-136	9.52076e-137	down
BBA_01464	Actin-like protein	5.12657	0	0	up
BBA_01941	Sec63 Brl domain-containing protein	-9.59869	4.91262e-69	7.06134e-69	down
BBA_02196	nuc-1 negative regulatory protein preg	-8.47472	1.58358e-37	3.29636e-37	down
BBA_02366	ATP-binding cassette sub-family A member 9	2.23515	0	0	up
BBA_02815	ABC transporter	3.98439	0	0	up
BBA_04129	mRNA capping enzyme	-2.45314	7.46609e-18	2.21447e-17	down
BBA_04401	sporulation-specific protein	-2.46039	0	0	down
BBA_04536	histone deacetylase	-2.32198	2.98285e-36	6.31718e-36	down
BBA_04778	transcriptional repressor TUP1	3.91865	0	0	up
BBA_04837	general repressor of transcription	-9.20156	9.69047e-56	1.60229e-55	down
BBA_04998	Cupin, RmlC-type	2.50547	3.08327e-177	2.38973e-177	up
BBA_05163	GATA transcription factor AreB	-5.86307	5.31746e-09	2.04569e-08	down
BBA_05298	DNA repair and transcription factor Ada, putative	2.16855	6.37832e-132	6.18484e-132	up
BBA_05443	HMG box protein	-2.20438	0	0	down
BBA_05458	RNase3 domain-containing protein	-6.73414	2.1215e-14	6.84625e-14	down
BBA_05584	Mitochondrial escape protein 2	-11.7558	8.81099e-214	5.95401e-214	down
BBA_05984	pH regulatory protein	-2.6571	0	0	down
BBA_06104	LIM domain-containing protein	-2.06415	6.17742e-62	9.54675e-62	down
BBA_06747	adenosine-deaminase domain-containing protein	-2.00079	7.17923e-42	1.39518e-41	down
BBA_07478	Pfs domain protein	-2.54403	0	0	down
BBA_07544	zinc finger protein odd-paired-like (opl)	-2.03914	0	0	down
BBA_07576	ABC transporter	-9.94637	3.85169e-83	4.9419e-83	down
BBA_07665	putative peptidylarginine deiminase	3.80277	6.70835e-05	0.000311783	up
BBA_07747	CorA-like Mg2+ transporter	2.24862	0	0	up
BBA_07794	RING-11 protein	2.14977	0	0	up
BBA_08126	GTP-binding protein GTR2	-2.32464	0	0	down
BBA_08353	b-ZIP transcription factor IDI-4	2.18928	0	0	up
BBA_08670	nitrogen assimilation transcription factor nirA	-7.63903	0	0	down
BBA_09004	Putative C2H2 finger domain transcription factor	-2.05904	8.11607e-20	2.30977e-19	down
BBA_09277	KH domain-containing protein	-7.80329	6.00862e-26	1.51526e-25	down
BBA_09716	zinc finger protein	-10.476	4.58053e-110	4.98564e-110	down
BBA_09850	putative pyruvate decarboxylase	5.78482	0	0	up
RNA PROGRESSING
BBA_00766	ribonuclease Trv, RNase Trv	12.3099	3.45977e-284	1.83877e-284	up
BBA_01262	RNA exonuclease	2.14867	0	0	up
BBA_01941	Sec63 Brl domain-containing protein	-9.59869	4.91262e-69	7.06134e-69	down
BBA_04009	ADP-ribose 1\'\'-phosphate phosphatase	8.08986	1.79166e-30	4.18157e-30	up
BBA_04129	mRNA capping enzyme	-2.45314	7.46609e-18	2.21447e-17	down
BBA_04401	sporulation-specific protein	-2.46039	0	0	down
BBA_05109	protein kinase, putative	-2.06086	9.63835e-82	1.24893e-81	down
BBA_05260	CMGC/SRPK protein kinase	4.08287	1.09036e-05	4.83643e-05	up
BBA_05458	RNase3 domain-containing protein	-6.73414	2.1215e-14	6.84625e-14	down
BBA_05584	Mitochondrial escape protein 2	-11.7558	8.81099e-214	5.95401e-214	down
BBA_05786	protein kinase domain-containing protein	2.35501	4.46637e-126	4.44479e-126	up
BBA_06747	adenosine-deaminase domain-containing protein	-2.00079	7.17923e-42	1.39518e-41	down
BBA_07478	Pfs domain protein	-2.54403	0	0	down
BBA_07747	CorA-like Mg2+ transporter	2.24862	0	0	up
BBA_07839	short chain dehydrogenase, putative	2.09095	2.02498e-155	1.73663e-155	up
BBA_07876	hypothetical protein BBA_07876	-3.13687	4.04923e-10	1.49747e-09	down
BBA_08014	tRNA (guanine-N(1)-)-methyltransferase	-6.38379	6.73012e-12	2.34439e-11	down
BBA_08126	GTP-binding protein GTR2	-2.32464	0	0	down
BBA_09068	ankyrin repeat protein	-7.98963	9.3876e-29	2.25839e-28	down
BBA_09277	KH domain-containing protein	-7.80329	6.00862e-26	1.51526e-25	down
RNA MODIFICATION
BBA_06747	adenosine-deaminase domain-containing protein	-2.00079	7.17923e-42	1.39518e-41	down
BBA_08014	tRNA (guanine-N(1)-)-methyltransferase	-6.38379	6.73012e-12	2.34439e-11	down

## Sheet: Table S6
Table S6. Lists of 27 DEGs involved in signal transduction and cell communication in ΔBbSirT2 mutant.
Locus tag	Protein description	Log2(Δsirt2/WT)	Q value	P value	Regulation
CELLULAR COMMUNICATION
Protein kinase
JAK-STAT cascade
BBA_03228	STAM-binding protein	-7.41143	6.62473e-21	1.84711e-20	down
MAPKKK cascade
BBA_03880	RING-10 protein	-9.14818	3.75276e-54	6.30327e-54	down
BBA_08735	tousled-like kinase	-2.66276	1.09768e-296	5.68653e-297	down
BBA_09275	dual specificity phosphatase	5.03192	1.14484e-95	1.35902e-95	up
BBA_09659	CNH domain-containing protein	2.17576	0	0	up
NIK-I-kappaB/NF-kappaB cascade
BBA_00508	putative calcium/calmodulin-dependent protein kinase type I	-8.42539	1.58645e-36	3.34706e-36	down
BBA_02517	BR serine/threonine-protein kinase	-11.3654	6.05889e-175	4.74075e-175	down
BBA_05109	protein kinase, putative	-2.06086	9.63835e-82	1.24893e-81	down
BBA_05260	CMGC/SRPK protein kinase	4.08287	1.09036e-05	4.83643e-05	up
BBA_05786	protein kinase domain-containing protein	2.35501	4.46637e-126	4.44479e-126	up
BBA_07478	Pfs domain protein	-2.54403	0	0	down
BBA_08129	tousled-like kinase	-3.2796	6.92524e-46	1.27983e-45	down
BBA_08735	tousled-like kinase	-2.66276	1.09768e-296	5.68653e-297	down
BBA_09068	ankyrin repeat protein	-7.98963	9.3876e-29	2.25839e-28	down
G-protein mediated signal transduction
BBA_03880	RING-10 protein	-9.14818	3.75276e-54	6.30327e-54	down
BBA_04778	transcriptional repressor TUP1	3.91865	0	0	up
BBA_07781	F-box and wd40 domain protein	-3.61757	2.07939e-83	2.66376e-83	down
BBA_08126	GTP-binding protein GTR2	-2.32464	0	0	down
BBA_09659	CNH domain-containing protein	2.17576	0	0	up
Second messenger mediated signal transduction
Ca2+ mediated signal transduction
BBA_00508	putative calcium/calmodulin-dependent protein kinase type I	-8.42539	1.58645e-36	3.34706e-36	down
BBA_01304	metallothionein expression activator	-10.89	1.00623e-136	9.52076e-137	down
BBA_09068	ankyrin repeat protein	-7.98963	9.3876e-29	2.25839e-28	down
cAMP/cGMP mediated signal transduction
BBA_01963	pepsin A1	9.50843	5.68654e-66	8.43707e-66	up
BBA_02730	cytidylyltransferase-like protein	2.08794	0	0	up
BBA_05714	diadenosine hexaphosphate hydrolase	7.10686	1.01085e-17	3.00838e-17	up
BBA_08261	inositol oxygenase, putative	2.27463	2.51619e-59	4.02029e-59	up
TRANSMEMBRANE SIGNAL TRASDUCTION
BBA_05225	3-beta-hydroxysteroid-Delta(8), Delta(7)-isomerase	2.39787	3.7254e-151	3.2699e-151	up
BBA_09716	zinc finger protein	-10.476	4.58053e-110	4.98564e-110	down
BBA_06566	ankyrin repeat protein	-7.41398	6.19172e-21	1.72514e-20	down
BBA_07478	Pfs domain protein	-2.54403	0	0	down
BBA_04271	pheromone receptor	-2.5617	0	0	down
BBA_05269	GNS1/SUR4 family protein	-3.22494	0	0	down
BBA_06104	LIM domain-containing protein	-2.06415	6.17742e-62	9.54675e-62	down

## Sheet: Table_S7
Table S7. Lists of 50 DEGs involved in morphogenesis and cell type differentiation in ΔBbSirT2 mutant.
Locus tag	Protein description	Log2(Δsirt2/WT)	Q value	P value	Regulation
CELL TYPE DIFFERENTIATION
Fungal/microorganismic cell type differentiation
budding, cell polarity and filament formation
BBA_01271	surfeit locus protein 6	-5.11979	3.84359e-06	1.66748e-05	down
BBA_01464	Actin-like protein	5.12657	0	0	up
BBA_02156	sporulation associated protein	-3.55895	0	0	down
BBA_02517	BR serine/threonine-protein kinase	-11.3654	6.05889e-175	4.74075e-175	down
BBA_03137	putative metacaspase	2.37092	3.54484e-175	2.7665e-175	up
BBA_04667	chitin synthase 3a	-2.98904	4.74931e-244	2.86513e-244	down
BBA_04911	Bud10 protein	-2.16708	9.69725e-260	5.51822e-260	down
BBA_05552	glycosyltransferase	-4.15616	5.26045e-55	8.77563e-55	down
BBA_06104	LIM domain-containing protein	-2.06415	6.17742e-62	9.54675e-62	down
BBA_06532	DUF500 domain protein	3.64696	0	0	up
BBA_06598	histidine acid phosphatase	-3.08317	0	0	down
BBA_06742	HET domain-containing protein	-3.08026	0	0	down
BBA_08014	tRNA (guanine-N(1)-)-methyltransferase	-6.38379	6.73012e-12	2.34439e-11	down
BBA_08735	tousled-like kinase	-2.66276	1.09768e-296	5.68653e-297	down
BBA_09659	CNH domain-containing protein	2.17576	0	0	up
BBA_09932	SCF E3 ubiquitin ligase complex F-box protein grrA	7.24286	5.53623e-36	1.17805e-35	up
BBA_10072	basic proline-rich protein	4.74828	0	0	up
hyphae formation
BBA_03121	cell surface protein	-5.31369	5.82272e-29	1.39453e-28	down
BBA_09174	cell surface protein	3.86519	2.37694e-127	2.3527e-127	up
development of conidia
BBA_02427	conidiation-specific protein (con-13)	3.21519	3.53443e-262	1.98992e-262	up
BBA_05308	acyltransferase-like protein	2.71788	4.34027e-07	1.80315e-06	up
development of asco- basidio- or zygospore
BBA_01464	Actin-like protein	5.12657	0	0	up
BBA_02730	cytidylyltransferase-like protein	2.08794	0	0	up
BBA_02967	Mmc protein	-3.44663	0	0	down
BBA_03412	putative cell wall glycoprotein	4.39221	0	0	up
BBA_04667	chitin synthase 3a	-2.98904	4.74931e-244	2.86513e-244	down
BBA_04781	putative aspartic protease	6.12469	2.25502e-10	8.26223e-10	up
BBA_04942	fluG protein	-2.02166	2.96422e-20	8.35639e-20	down
BBA_05303	subtilase-like protein	-2.68419	1.18864e-226	7.59348e-227	down
BBA_05984	pH regulatory protein	-2.6571	0	0	down
BBA_07788	OPT family small oligopeptide transporter	-2.67884	4.07337e-281	2.18675e-281	down
BBA_08308	OPT oligopeptide transporter	2.97976	0	0	up
BBA_08801	beta-1,6-glucanase precursor	5.43189	0	0	up
BBA_00599	hisactophilin C49S mutant/phototropin PHY3 fusion protein	2.8477	0	0	up
BBA_03472	Ankyrin repeat protein	-4.3858	0	0	down
BBA_03637	Pfs domain protein	-2.1543	0	0	down
BBA_06566	ankyrin repeat protein	-7.41398	6.19172e-21	1.72514e-20	down
BBA_06570	Ankyrin repeat protein	5.63175	5.45482e-08	2.1787e-07	up
BBA_07968	ankyrin repeat protein	2.05649	5.08454e-109	5.56494e-109	up
BBA_08735	tousled-like kinase	-2.66276	1.09768e-296	5.68653e-297	down
BBA_09659	CNH domain-containing protein	2.17576	0	0	up
BBA_09716	zinc finger protein	-10.476	4.58053e-110	4.98564e-110	down
BBA_10104	Pfs domain protein	-9.06647	8.28847e-52	1.43276e-51	down
growth regulators / regulation of cell size
BBA_01082	chromatin remodeling complex SWI/SNF, component SWI2 and ATPase	-10.2391	3.96312e-97	4.66202e-97	down
BBA_02860	Ribosomal protein S5	6.37496	7.13773e-12	2.4902e-11	up
BBA_06104	LIM domain-containing protein	-2.06415	6.17742e-62	9.54675e-62	down
activity of intercellular mediators
BBA_03160	dimeric dihydrodiol dehydrogenase	2.20166	0	0	up
Cell death
apoptosis (type I programmed cell death)
BBA_00508	putative calcium/calmodulin-dependent protein kinase type I	-8.42539	1.58645e-36	3.34706e-36	down
BBA_02218	calmodulin-binding protein kinase	-7.45564	2.0175e-21	5.57001e-21	down
BBA_03137	putative metacaspase	2.37092	3.54484e-175	2.7665e-175	up
BBA_03228	STAM-binding protein	-7.41143	6.62473e-21	1.84711e-20	down
BBA_04608	hypothetical protein BBA_04608	5.93793	6.18725e-60	9.82767e-60	up
BBA_04781	putative aspartic protease	6.12469	2.25502e-10	8.26223e-10	up
BBA_08126	GTP-binding protein GTR2	-2.32464	0	0	down
BBA_09068	ankyrin repeat protein	-7.98963	9.3876e-29	2.25839e-28	down
BBA_09277	KH domain-containing protein	-7.80329	6.00862e-26	1.51526e-25	down
Cell aging
BBA_04536	histone deacetylase	-2.32198	2.98285e-36	6.31718e-36	down
BBA_06104	LIM domain-containing protein	-2.06415	6.17742e-62	9.54675e-62	down

## Sheet: Table S8
Table S8. Lists of 117 DEGs involved in cell defense, rescue, and virulence in ΔBbSirT2 mutant.
Locus tag	Protein description	Log2(Δsirt2/WT)	Q value	P value	Regulation
CELL RESCUE, DEFENSE AND VIRULENCE
Stress response
oxidative stress response
BBA_06055	dihydroflavonal-4-reductase protein	5.38497	3.48041e-24	9.06652e-24	up
BBA_08298	maleylacetoacetate isomerase	2.24708	2.19083e-130	2.14496e-130	up
BBA_08402	monooxygenase-like protein	2.34551	0	0	up
BBA_08535	haloacid dehalogenase-like hydrolase	2.74394	0	0	up
BBA_09790	Flavin-binding monooxygenase-like family protein	3.0543	2.45515e-06	1.05574e-05	up
osmotic and salt stress response
BBA_01243	D-galacturonic acid reductase	2.82167	5.54752e-146	5.01815e-146	up
BBA_01464	Actin-like protein	5.12657	0	0	up
BBA_04667	chitin synthase 3a	-2.98904	4.74931e-244	2.86513e-244	down
BBA_06055	dihydroflavonal-4-reductase protein	5.38497	3.48041e-24	9.06652e-24	up
BBA_08535	haloacid dehalogenase-like hydrolase	2.74394	0	0	up
BBA_10072	basic proline-rich protein	4.74828	0	0	up
pH stress response
BBA_05984	pH regulatory protein	-2.6571	0	0	down
BBA_06055	dihydroflavonal-4-reductase protein	5.38497	3.48041e-24	9.06652e-24	up
BBA_07661	potassium/sodium efflux P-type ATPase	-3.018	0	0	down
heat shock response
BBA_02218	calmodulin-binding protein kinase	-7.45564	2.0175e-21	5.57001e-21	down
BBA_06055	dihydroflavonal-4-reductase protein	5.38497	3.48041e-24	9.06652e-24	up
unfolded protein response (e.g. ER quality control)
BBA_01900	mitochondrial import inner membrane translocase subunit tim-9	-6.90969	0	0	down
BBA_08489	DJ-1/PfpI family protein	2.01132	0	0	up
DNA damage response
BBA_06098	ubiquitin-conjugating enzyme E2-18 kDa	6.23037	5.57689e-11	2.00217e-10	up
BBA_06573	poly polymerase 2 ADP-ribosyltransferase 2	12.1694	1.09e-264	6.071e-265	up
BBA_07749	DNA repair protein	3.26177	0	0	up
BBA_07794	RING-11 protein	2.14977	0	0	up
BBA_09068	ankyrin repeat protein	-7.98963	9.3876e-29	2.25839e-28	down
BBA_09277	KH domain-containing protein	-7.80329	6.00862e-26	1.51526e-25	down
BBA_10104	Pfs domain protein	-9.06647	8.28847e-52	1.43276e-51	down
nutrient starvation response
BBA_00847	alkaline phosphatase	-3.80333	4.96629e-36	1.05611e-35	down
BBA_04781	putative aspartic protease	6.12469	2.25502e-10	8.26223e-10	up
BBA_04828	vacuolar basic amino acid transporter 1	-3.96698	1.80603e-167	1.45553e-167	down
BBA_05303	subtilase-like protein	-2.68419	1.18864e-226	7.59348e-227	down
BBA_06598	histidine acid phosphatase	-3.08317	0	0	down
electromagnetic waves stress response (e.g. UV, X-ray)
BBA_02517	BR serine/threonine-protein kinase	-11.3654	6.05889e-175	4.74075e-175	down
Disease, virulence and defense
resistance proteins
BBA_00005	ABC transporter transmembrane region	3.14579	0	0	up
BBA_01283	major facilitator superfamily transporter	-3.00762	3.59464e-161	3.00316e-161	down
BBA_01781	ABC-2 type transporter	2.62918	0	0	up
BBA_02073	ABC multidrug transporter, putative	-2.05522	6.10425e-200	4.33384e-200	down
BBA_02606	multidrug resistance protein MDR, putative	-2.42726	0	0	down
BBA_02764	phenazine biosynthesis-like protein	2.27432	7.46695e-11	2.69526e-10	up
BBA_03030	MFS multidrug transporter	2.95349	0	0	up
BBA_03053	abc transporter	3.00073	9.44976e-291	4.94619e-291	up
BBA_03617	major facilitator superfamily transporter	2.34984	1.06372e-53	1.79451e-53	up
BBA_03638	MFS transporter	-2.23526	0	0	down
BBA_03862	major facilitator superfamily transporter	3.00567	0	0	up
BBA_04328	aminotriazole resistance protein	4.20691	1.00107e-77	1.34622e-77	up
BBA_04568	arrestin domain-containing protein	2.29621	0	0	up
BBA_04828	vacuolar basic amino acid transporter 1	-3.96698	1.80603e-167	1.45553e-167	down
BBA_05033	dynamin family protein	-8.60591	2.56393e-40	5.11513e-40	down
BBA_05833	major facilitator superfamily transporter	11.1674	2.00148e-158	1.69096e-158	up
BBA_06344	drug resistance protein	-2.12209	0	0	down
BBA_06725	ABC transporter	2.31514	0	0	up
BBA_06890	major facilitator superfamily transporter	2.89232	8.66886e-37	1.82254e-36	up
BBA_07031	MFS multidrug transporter	8.72714	3.33917e-43	6.35701e-43	up
BBA_07141	MFS transporter, putative	4.14151	9.663e-26	2.44655e-25	up
BBA_08540	major facilitator superfamily transporter	-4.39691	9.64806e-118	1.00223e-117	down
BBA_08782	PDR16 protein	6.20486	7.8676e-11	2.84145e-10	up
BBA_09197	interferon-induced GTP-binding protein Mx	2.22389	8.34285e-257	4.80909e-257	up
BBA_09424	MFS transporter, putative	3.51897	1.65746e-06	7.06384e-06	up
BBA_09618	dynamin GTPase, putative	-6.5815	0	0	down
BBA_09746	major facilitator superfamily transporter	4.08287	1.09036e-05	4.83643e-05	up
BBA_10321	Dynamin family protein	-3.93985	0	0	down
defense related proteins
BBA_02182	cholinesterase-like protein	-4.58011	0	0	down
BBA_03078	Cytochrome P450 CYP68N1	3.05149	1.12973e-59	1.79898e-59	up
BBA_04827	peptide synthetase	-5.81579	0	0	down
BBA_05033	dynamin family protein	-8.60591	2.56393e-40	5.11513e-40	down
BBA_06709	carboxylesterase-like protein	-6.22094	0	0	down
BBA_07331	N,O-diacetyl muramidase, putative	10.097	2.33129e-90	2.85818e-90	up
BBA_07336	Cytochrome P450 CYP623C1	5.08064	2.99683e-151	2.62841e-151	up
BBA_07553	glutamate decarboxylase	2.23457	0	0	up
BBA_08222	nonribosomal peptide synthase, putative	4.42314	0	0	up
BBA_09197	interferon-induced GTP-binding protein Mx	2.22389	8.34285e-257	4.80909e-257	up
BBA_09286	oxygenase-like protein	4.93205	1.76319e-09	6.66016e-09	up
BBA_09508	CAP domain-containing protein	4.18999	1.39447e-111	1.50189e-111	up
BBA_09610	dynamin family protein	4.67686	5.71193e-05	0.000264208	up
BBA_09618	dynamin GTPase, putative	-6.5815	0	0	down
BBA_09727	beauvericin biosynthetic protein	2.99334	0	0	up
BBA_10170	RNA interference and silencing protein (Qde2)	-2.24255	0	0	down
BBA_10321	Dynamin family protein	-3.93985	0	0	down
virulence, disease factors
BBA_01608	acid proteinase PEPI precursor	2.0428	0	0	up
BBA_01841	polyketide synthase	-3.16796	9.48106e-156	8.11189e-156	down
BBA_02701	Asp-hemolysin	6.76359	3.64728e-27	9.00194e-27	up
BBA_02835	ATP synthase F0	2.03353	0	0	up
BBA_03477	Cytochrome P450 CYP682H1	-4.72862	3.21664e-44	6.06331e-44	down
BBA_03806	Cytochrome P450 CYP682H1	3.99541	7.25587e-59	1.16711e-58	up
BBA_03808	NADPH-dependent 1-acyl dihydroxyacetone phosphate reductase, putative	8.89023	3.21789e-47	5.83892e-47	up
BBA_03957	integral membrane protein	-3.56685	0	0	down
BBA_05308	acyltransferase-like protein	2.71788	4.34027e-07	1.80315e-06	up
BBA_05711	CFEM domain-containing protein	3.63654	0	0	up
BBA_06620	short chain oxidoreductase (CsgA), putative	5.63927	5.07575e-08	2.02424e-07	up
BBA_06726	Cytochrome P450 CYP625A1	9.01094	2.0155e-50	3.53138e-50	up
BBA_06890	major facilitator superfamily transporter	2.89232	8.66886e-37	1.82254e-36	up
BBA_07146	LysM domain-containing protein	2.16284	1.03639e-52	1.77345e-52	up
BBA_07783	CFEM domain-containing protein	-2.53297	4.77886e-44	9.02088e-44	down
BBA_08219	polyketide synthase, putative	3.30336	0	0	up
BBA_08424	nonribosomal peptide synthase, putative	2.34832	0	0	up
BBA_08734	cyanide hydratase	2.1183	1.19276e-235	7.3797e-236	up
BBA_08784	Cytochrome P450 CYP551C1	3.63927	5.04933e-07	2.10417e-06	up
BBA_09424	MFS transporter, putative	3.51897	1.65746e-06	7.06384e-06	up
BBA_09882	integral membrane protein	2.02845	0	0	up
BBA_10105	nonribosomal peptide synthase	-3.86591	0	0	down
Detoxification
BBA_00005	ABC transporter transmembrane region	3.14579	0	0	up
BBA_00498	RTA1 domain protein, putative	4.31734	1.78972e-06	7.64432e-06	up
BBA_00551	major facilitator superfamily transporter	2.11257	3.14762e-98	3.66891e-98	up
BBA_00637	epoxide hydrolase	2.66375	0	0	up
BBA_00985	MFS transporter	-2.30316	0	0	down
BBA_01283	major facilitator superfamily transporter	-3.00762	3.59464e-161	3.00316e-161	down
BBA_01781	ABC-2 type transporter	2.62918	0	0	up
BBA_01805	MFS transporter	2.76523	3.01501e-280	1.62262e-280	up
BBA_01935	Cupredoxin-like protein	-2.3981	0	0	down
BBA_02291	V-type ATPase	3.22038	2.45913e-35	5.28558e-35	up
BBA_02310	Cytochrome P450 CYP621A2	-5.45217	2.8944e-07	1.19392e-06	down
BBA_03030	MFS multidrug transporter	2.95349	0	0	up
BBA_03053	abc transporter	3.00073	9.44976e-291	4.94619e-291	up
BBA_03471	FAD dependent oxidoreductase domain containing protein	-3.46402	9.26146e-17	2.82281e-16	down
BBA_03477	Cytochrome P450 CYP682H1	-4.72862	3.21664e-44	6.06331e-44	down
BBA_03573	ABC transporter	-6.35367	1.0477e-11	3.6749e-11	down
BBA_03617	major facilitator superfamily transporter	2.34984	1.06372e-53	1.79451e-53	up
BBA_03638	MFS transporter	-2.23526	0	0	down
BBA_03782	putative hydrolase	-2.10181	2.30072e-101	2.63235e-101	down
BBA_03806	Cytochrome P450 CYP682H1	3.99541	7.25587e-59	1.16711e-58	up
BBA_03862	major facilitator superfamily transporter	3.00567	0	0	up
BBA_03934	Cytochrome P450 CYP617A1	-2.97376	0	0	down
BBA_04182	major facilitator superfamily transporter	-4.25555	0.00042006	0.00206422	down
BBA_04328	aminotriazole resistance protein	4.20691	1.00107e-77	1.34622e-77	up
BBA_04556	RTA1 like protein	3.11025	0	0	up
BBA_04568	arrestin domain-containing protein	2.29621	0	0	up
BBA_04705	Cytochrome P450 CYP5293A1	4.69585	5.15923e-05	0.000237881	up
BBA_04828	vacuolar basic amino acid transporter 1	-3.96698	1.80603e-167	1.45553e-167	down
BBA_05714	diadenosine hexaphosphate hydrolase	7.10686	1.01085e-17	3.00838e-17	up
BBA_05741	4-hydroxyacetophenone monooxygenase	-4.02472	1.35692e-61	2.10613e-61	down
BBA_05833	major facilitator superfamily transporter	11.1674	2.00148e-158	1.69096e-158	up
BBA_06055	dihydroflavonal-4-reductase protein	5.38497	3.48041e-24	9.06652e-24	up
BBA_06344	drug resistance protein	-2.12209	0	0	down
BBA_06353	Cytochrome P450 CYP660A2	2.48538	3.21882e-28	7.81267e-28	up
BBA_06473	Cytochrome P450 CYP684A2	-2.17815	0	0	down
BBA_06726	Cytochrome P450 CYP625A1	9.01094	2.0155e-50	3.53138e-50	up
BBA_06824	Cytochrome P450 CYP51F2	3.24334	1.76373e-05	7.91913e-05	up
BBA_06867	major facilitator superfamily transporter	3.76943	0	0	up
BBA_06890	major facilitator superfamily transporter	2.89232	8.66886e-37	1.82254e-36	up
BBA_07031	MFS multidrug transporter	8.72714	3.33917e-43	6.35701e-43	up
BBA_07141	MFS transporter, putative	4.14151	9.663e-26	2.44655e-25	up
BBA_07336	Cytochrome P450 CYP623C1	5.08064	2.99683e-151	2.62841e-151	up
BBA_07454	RTA1 domain-containing protein	-4.21092	0.000503285	0.00248603	down
BBA_07613	Cytochrome P450 CYP684A2	5.50151	0	0	up
BBA_07748	ABC transporter	3.46892	0	0	up
BBA_08180	MFS multidrug resistance transporter, putative	2.50785	0	0	up
BBA_08298	maleylacetoacetate isomerase	2.24708	2.19083e-130	2.14496e-130	up
BBA_08402	monooxygenase-like protein	2.34551	0	0	up
BBA_08425	Cytochrome P450 CYP5262A3	2.35905	9.7631e-200	6.93806e-200	up
BBA_08540	major facilitator superfamily transporter	-4.39691	9.64806e-118	1.00223e-117	down
BBA_08734	cyanide hydratase	2.1183	1.19276e-235	7.3797e-236	up
BBA_08784	Cytochrome P450 CYP551C1	3.63927	5.04933e-07	2.10417e-06	up
BBA_09012	Cytochrome P450 CYP617A1	2.01308	9.21245e-244	5.57618e-244	up
BBA_09362	RTA-like protein	8.23382	1.08723e-63	1.64449e-63	up
BBA_09424	MFS transporter, putative	3.51897	1.65746e-06	7.06384e-06	up
BBA_09746	major facilitator superfamily transporter	4.08287	1.09036e-05	4.83643e-05	up
BBA_09790	Flavin-binding monooxygenase-like family protein	3.0543	2.45515e-06	1.05574e-05	up
Degradation / modification of foreign (exogenous) compounds
BBA_00637	epoxide hydrolase	2.66375	0	0	up
BBA_03934	Cytochrome P450 CYP617A1	-2.97376	0	0	down
BBA_04705	Cytochrome P450 CYP5293A1	4.69585	5.15923e-05	0.000237881	up
BBA_05929	WSC domain-containing protein	2.6612	0	0	up
BBA_07146	LysM domain-containing protein	2.16284	1.03639e-52	1.77345e-52	up
BBA_07335	Cytochrome P450 CYP655C1	6.86947	0	0	up
BBA_09790	Flavin-binding monooxygenase-like family protein	3.0543	2.45515e-06	1.05574e-05	up

## Sheet: Table S9
Table S9. Lists of 321 DEGs identified in ΔBbSirT2 mutant using the pathogen-host interaction (PHI) database analyses.
PHI Accession	Query ID	Locus tag	Gene Name	Protein name	Pathogen Species	Phenotype of Mutant	Score	Evalue	log2(SIRT2/WT)	Regulation
PHI:1161	19886874	BBA_03862	MgMfs1	major facilitator superfamily transporter	Zymoseptoria_tritici	chemistry_target:_sensitivity_to_chemical	453.4	4.8e-128	3.00567	up
PHI:1161	19891552	BBA_08540	MgMfs1	major facilitator superfamily transporter	Zymoseptoria_tritici	chemistry_target:_sensitivity_to_chemical	470.3	3.8e-133	-4.39691	down
PHI:6831	19885957	BBA_02945	Vd4LysM	LysM domain-containing protein	Verticillium_dahliae	effector_(plant_avirulence_determinant)	133.7	5.5e-32	2.05334	up
PHI:6833	19886150	BBA_03138	Vd6LysM	LysM domain-containing protein	Verticillium_dahliae	effector_(plant_avirulence_determinant)	212.6	1e-55	4.43498	up
PHI:6833	19891614	BBA_08602	Vd6LysM	LysM domain-containing protein	Verticillium_dahliae	effector_(plant_avirulence_determinant)	87	2.6e-18	6.06486	up
PHI:652	19891910	BBA_08898	GIP1	Peptidase cysteine/serine, trypsin	Phytophthora_sojae	effector_(plant_avirulence_determinant)	91.7	1.5e-19	-7.12834	down
PHI:2393	19885322	BBA_02310	Related_to_O-methylsterigmatocystin_oxidoreductase	Cytochrome P450 CYP621A2	Fusarium_graminearum	increased_virulence_(hypervirulence)	213	9.7e-56	-5.45217	down
PHI:3607	19888191	BBA_05179	sidN	nonribosomal siderophore peptide synthase SidC	Epichloe_festucae	increased_virulence_(hypervirulence)	390.2	1.2e-108	2.76315	up
PHI:409	19889329	BBA_06317	BbCHIT1	chitinase-like protein	Beauveria_bassiana	increased_virulence_(hypervirulence)	654.8	6.5e-189	2.6547	up
PHI:1683	19883998	BBA_00986	GzRad001	FYVE zinc finger protein	Fusarium_graminearum	lethal	52.8	1.9e-07	-3.98091	down
PHI:1517	19885742	BBA_02730	GzHOMEL013	cytidylyltransferase-like protein	Fusarium_graminearum	lethal	836.3	4.1e-243	2.08794	up
PHI:5271	19885834	BBA_02822	fabG1	Cytochrome P450 CYP504E5	Ralstonia_solanacearum	lethal	73.9	4e-14	2.11089	up
PHI:1566	19886438	BBA_03426	GzOB006	BCS1 protein precursor	Fusarium_graminearum	lethal	66.6	1.3e-11	4.82006	up
PHI:1574	19887506	BBA_04494	GzOB014	MCM2/3/5 family protein	Fusarium_graminearum	lethal	1238	0	-2.35431	down
PHI:1522	19892615	BBA_09603	GzHOMEL026	transposase-like protein	Fusarium_graminearum	lethal	213.8	2.8e-56	4.17984	up
PHI:1018__PHI:2042	19883017	BBA_00005	ABC3	ABC transporter transmembrane region	Magnaporthe_oryzae	loss_of_pathogenicity	500	1e-141	3.14579	up
PHI:133	19883545	BBA_00533	AKT1	4-coumarate:coenzyme A ligase	Alternaria_alternata	loss_of_pathogenicity	170.2	7.7e-43	2.26264	up
PHI:387	19884854	BBA_01842	UGD1	nucleotide sugar dehydrogenase	Cryptococcus_neoformans	loss_of_pathogenicity	403.7	4.8e-113	2.9023	up
PHI:509	19886814	BBA_03802	AFT3	enoyl-CoA hydratase/isomerase family protein	Alternaria_alternata	loss_of_pathogenicity	198.7	1.2e-51	4.31734	up
PHI:4475	19887790	BBA_04778	MoTup1	transcriptional repressor TUP1	Magnaporthe_oryzae	loss_of_pathogenicity	184.5	7.5e-47	3.91865	up
PHI:160	19887839	BBA_04827	AMT	peptide synthetase	Alternaria_alternata	loss_of_pathogenicity	1408.3	0	-5.81579	down
PHI:2176	19888175	BBA_05163	ASD4	GATA transcription factor AreB	Magnaporthe_oryzae	loss_of_pathogenicity	184.1	3.9e-47	-5.86307	down
PHI:2895	19888189	BBA_05177	F-avi4330	enoyl reductase	Agrobacterium_vitis	loss_of_pathogenicity	69.3	1.2e-12	3.41784	up
PHI:6331	19889485	BBA_06473	VdCYP1	Cytochrome P450 CYP684A2	Verticillium_dahliae	loss_of_pathogenicity	177.9	3.2e-45	-2.17815	down
PHI:6331	19889738	BBA_06726	VdCYP1	Cytochrome P450 CYP625A1	Verticillium_dahliae	loss_of_pathogenicity	139.8	1e-33	9.01094	up
PHI:6331	19890625	BBA_07613	VdCYP1	Cytochrome P450 CYP684A2	Verticillium_dahliae	loss_of_pathogenicity	174.1	4.7e-44	5.50151	up
PHI:133	19891233	BBA_08221	AKT1	4-coumarate-CoA ligase	Alternaria_alternata	loss_of_pathogenicity	274.6	2.7e-74	6.14842	up
PHI:6331	19891437	BBA_08425	VdCYP1	Cytochrome P450 CYP5262A3	Verticillium_dahliae	loss_of_pathogenicity	153.7	6.6e-38	2.35905	up
PHI:2895	19891802	BBA_08790	F-avi4330	zinc-binding dehydrogenase	Agrobacterium_vitis	loss_of_pathogenicity	62.8	1.5e-10	2.23677	up
PHI:2895	19891803	BBA_08791	F-avi4330	alkaline serine protease AorO	Agrobacterium_vitis	loss_of_pathogenicity	62.8	9.8e-10	3.4641	up
PHI:3314	19892471	BBA_09459	cca1	hypothetical protein BBA_09459	Magnaporthe_oryzae	loss_of_pathogenicity	60.8	3.5e-10	-2.58448	down
PHI:874	19892894	BBA_09882	MGG_00435	integral membrane protein	Magnaporthe_oryzae	loss_of_pathogenicity	52.8	1.1e-07	2.02845	up
PHI:160	19893117	BBA_10105	AMT	nonribosomal peptide synthase	Alternaria_alternata	loss_of_pathogenicity	966.5	6.2e-282	-3.86591	down
PHI:864	19893244	BBA_10232	ZafA	hypothetical protein BBA_10232	Aspergillus_fumigatus	loss_of_pathogenicity	58.5	1.9e-09	-2.52244	down
PHI:3126	19892211	BBA_09199	argD	aminotransferase class-III	Erwinia_amylovora	loss_of_pathogenicity__reduced_virulence	94	3.2e-20	6.59235	up
PHI:3126	19893260	BBA_10248	argD	aminotransferase class-III	Erwinia_amylovora	loss_of_pathogenicity__reduced_virulence	84.7	2.6e-17	2.9023	up
PHI:24	19888195	BBA_05183	Avenacinase_gene	Cel3e-like protein	Gaeumannomyces_graminis	loss_of_pathogenicity__unaffected_pathogenicity	513.8	3.9e-146	2.60301	up
PHI:6881	19883105	BBA_00093	laeA	methyltransferase domain-containing protein	Penicillium_expansum	reduced_virulence	48.9	1.4e-06	2.19704	up
PHI:479	19883334	BBA_00322	MEP1	metalloprotease-like protein	Coccidioides_posadasii	reduced_virulence	188.3	1.3e-48	2.99541	up
PHI:3134	19883555	BBA_00543	pykF	pyruvate kinase	Yersinia_pseudotuberculosis	reduced_virulence	347.1	4.5e-96	2.12923	up
PHI:511	19883563	BBA_00551	CaNAG4	major facilitator superfamily transporter	Candida_albicans	reduced_virulence	100.1	1.1e-21	2.11257	up
PHI:3172	19883734	BBA_00722	paaE	Cytochrome P450 CYP645A1	Burkholderia_cenocepacia	reduced_virulence	66.2	1.5e-11	2.17346	up
PHI:811	19883778	BBA_00766	MGG_10510	ribonuclease Trv, RNase Trv	Magnaporthe_oryzae	reduced_virulence	163.7	3.3e-41	12.3099	up
PHI:1328	19883925	BBA_00913	GzbZIP010	hypothetical protein BBA_00913	Fusarium_graminearum	reduced_virulence	225.3	1.6e-59	-2.13729	down
PHI:1086	19883956	BBA_00944	FGSG_00416	nitrite transporter	Fusarium_graminearum	reduced_virulence	635.2	7.8e-183	2.07125	up
PHI:6265	19884004	BBA_00992	Eng1	tat pathway signal sequence	Histoplasma_capsulatum	reduced_virulence	291.2	1.7e-79	-2.86328	down
PHI:68	19884620	BBA_01608	SAP1	acid proteinase PEPI precursor	Candida_albicans	reduced_virulence	132.9	1.2e-31	2.0428	up
PHI:2693	19884793	BBA_01781	GcABC-G1	ABC-2 type transporter	Grosmannia_clavigera	reduced_virulence	1976.8	0	2.62918	up
PHI:26	19884817	BBA_01805	CaMDR1	MFS transporter	Candida_albicans	reduced_virulence	75.1	3.5e-14	2.76523	up
PHI:2700	19884947	BBA_01935	lac2	Cupredoxin-like protein	Colletotrichum_orbiculare	reduced_virulence	537	3.5e-153	-2.3981	down
PHI:432__PHI:4212__PHI:4242	19885045	BBA_02033	FGL1__Fgl1	feruloyl esterase A precursor	Fusarium_graminearum	reduced_virulence	115.9	9e-27	-2.50052	down
PHI:3924	19885085	BBA_02073	FgABC1	ABC multidrug transporter, putative	Fusarium_graminearum	reduced_virulence	353.6	1.3e-97	-2.05522	down
PHI:6739	19885140	BBA_02128	MoGls2	Glycoside hydrolase, family 31	Magnaporthe_oryzae	reduced_virulence	174.9	4.9e-44	-3.27236	down
PHI:355	19885171	BBA_02159	GzmetE	homoserine O-acetyltransferase	Fusarium_graminearum	reduced_virulence	790.8	1.1e-229	3.12586	up
PHI:1181	19885230	BBA_02218	(Sc_Kic1)	calmodulin-binding protein kinase	Fusarium_graminearum	reduced_virulence	102.1	3.3e-22	-7.45564	down
PHI:2357	19885394	BBA_02382	CYP52X1	Cytochrome P450 CYP52T1	Beauveria_bassiana	reduced_virulence	402.9	6.8e-113	2.26872	up
PHI:2835	19885426	BBA_02414	RED2	short chain dehydrogenase	Cochliobolus_heterostrophus	reduced_virulence	128.3	2.3e-30	2.01789	up
PHI:1184	19885529	BBA_02517	(Sc_Gin4-like)	BR serine/threonine-protein kinase	Fusarium_graminearum	reduced_virulence	753.8	3.5e-218	-11.3654	down
PHI:3924	19885618	BBA_02606	FgABC1	multidrug resistance protein MDR, putative	Fusarium_graminearum	reduced_virulence	301.2	7.4e-82	-2.42726	down
PHI:4836	19885642	BBA_02630	Cif_B	bassianolide nonribosomal peptide synthetase	Pseudomonas_cichorii	reduced_virulence	658.7	4e-189	2.83881	up
PHI:698	19885764	BBA_02752	CtxA	putative Heat-labile enterotoxin IIB, A chain	Vibrio_cholerae	reduced_virulence	60.5	1.1e-09	3.9023	up
PHI:458	19886011	BBA_02999	MHP1	hydrophobin-like protein	Magnaporthe_oryzae	reduced_virulence	77	1.6e-15	3.89136	up
PHI:6120	19886043	BBA_03031	FGSG_03846	lipase 2 precursor	Fusarium_graminearum	reduced_virulence	138.7	2e-33	-2.39101	down
PHI:2968	19886056	BBA_03044	Hxs1	hexose transporter	Cryptococcus_neoformans	reduced_virulence	253.1	8.5e-68	-2.01697	down
PHI:6913	19886065	BBA_03053	ybtQ	abc transporter	Escherichia_coli	reduced_virulence	167.9	4.7e-42	3.00073	up
PHI:257	19886133	BBA_03121	GAS2	cell surface protein	Magnaporthe_oryzae	reduced_virulence	157.5	3.3e-39	-5.31369	down
PHI:6795	19886149	BBA_03137	CaMCA1	putative metacaspase	Candida_albicans	reduced_virulence	179.5	7.2e-46	2.37092	up
PHI:2095	19886191	BBA_03179	Calcium-transporting_ATPase_3	calcium-transporting ATPase	Magnaporthe_oryzae	reduced_virulence	1071.2	9e-314	-9.18927	down
PHI:2632	19886203	BBA_03191	argH	argininosuccinate lyase	Staphylococcus_aureus	reduced_virulence	197.2	5.3e-51	3.54561	up
PHI:112	19886483	BBA_03471	MAK1	FAD dependent oxidoreductase domain containing protein	Nectria_haematococca	reduced_virulence	81.3	3.9e-16	-3.46402	down
PHI:438	19886489	BBA_03477	BcBOT1_(CND5)	Cytochrome P450 CYP682H1	Botrytis_cinerea	reduced_virulence	198.4	2.4e-51	-4.72862	down
PHI:6133	19886517	BBA_03505	blaCMY-2	Beta-lactamase-type transpeptidase	Salmonella_enterica	reduced_virulence	54.3	4.3e-08	2.32816	up
PHI:3924	19886585	BBA_03573	FgABC1	ABC transporter	Fusarium_graminearum	reduced_virulence	109.8	3e-24	-6.35367	down
PHI:438	19886818	BBA_03806	BcBOT1_(CND5)	Cytochrome P450 CYP682H1	Botrytis_cinerea	reduced_virulence	242.3	1.6e-64	3.99541	up
PHI:6506	19886864	BBA_03852	clbP	penicillin-binding protein	Escherichia_coli	reduced_virulence	57.8	5.6e-09	2.631	up
PHI:3236	19886895	BBA_03883	Aph1	phytase, putative	Cryptococcus_neoformans	reduced_virulence	203.4	7.9e-53	4.05779	up
PHI:2190	19886946	BBA_03934	MoCYP51A	Cytochrome P450 CYP617A1	Magnaporthe_oryzae	reduced_virulence	85.1	3.2e-17	-2.97376	down
PHI:6114	19886968	BBA_03956	DmtA	sterigmatocystin 8-O-methyltransferase precursor, putative	Aspergillus_flavus	reduced_virulence	139	1.5e-33	-2.0119	down
PHI:4841	19887068	BBA_04056	hshC	SpoVR like family protein	Xanthomonas_oryzae	reduced_virulence	55.1	1.7e-08	4.68471	up
PHI:3973	19887075	BBA_04063	ASP	aspartic proteinase	Colletotrichum_gloeosporioides	reduced_virulence	147.5	4.1e-36	-3.43736	down
PHI:126	19887096	BBA_04084	SAP5	putative aspartic protease	Candida_albicans	reduced_virulence	75.1	2.2e-14	-3.31401	down
PHI:2643	19887190	BBA_04178	CFAS	cyclopropane-fatty-acyl-phospholipid synthase	Leishmania_infantum	reduced_virulence	145.6	1.7e-35	-4.9574	down
PHI:4171	19887415	BBA_04403	iaaH-1	amidase-like protein	Pseudomonas_savastanoi	reduced_virulence	68.6	3.7e-12	-8.56362	down
PHI:1169__PHI:1172	19887548	BBA_04536	HDF2	histone deacetylase	Fusarium_graminearum	reduced_virulence	1119	0	-2.32198	down
PHI:6607	19887607	BBA_04595	ARRDC1	arrestin domain-containing protein	Magnaporthe_oryzae	reduced_virulence	596.3	3.2e-171	-2.07257	down
PHI:199	19887630	BBA_04618	AOX1	glucose-methanol-choline (gmc) oxidoreductase	Passalora_fulva	reduced_virulence	69.3	2.2e-12	2.7544	up
PHI:440	19887702	BBA_04690	PMR1	Na,H/K antiporter P-type ATPase	Candida_albicans	reduced_virulence	281.6	4.7e-76	2.59859	up
PHI:6634	19888045	BBA_05033	MoDnm1	dynamin family protein	Magnaporthe_oryzae	reduced_virulence	97.8	8.3e-21	-8.60591	down
PHI:807	19888179	BBA_05167	MGG_06951	peptidase family M48	Magnaporthe_oryzae	reduced_virulence	357.5	2.6e-99	3.92615	up
PHI:2357	19888185	BBA_05173	CYP52X1	Cytochrome P450 CYP52G6	Beauveria_bassiana	reduced_virulence	434.9	1.6e-122	4.59028	up
PHI:3924	19888222	BBA_05210	FgABC1	ABC transporter	Fusarium_graminearum	reduced_virulence	341.7	5.3e-94	3.90857	up
PHI:3785	19888323	BBA_05311	PA3644	UDP-N-acetylglucosamine acyltransferase	Pseudomonas_aeruginosa	reduced_virulence	147.1	3.5e-36	2.31734	up
PHI:4231	19888361	BBA_05349	MoFLP1	fasciclin domain-containing protein	Magnaporthe_oryzae	reduced_virulence	125.2	2.1e-29	2.79263	up
PHI:6506	19888563	BBA_05551	clbP	Beta-lactamase-type transpeptidase	Escherichia_coli	reduced_virulence	47.4	8.1e-06	4.03939	up
PHI:6075	19888564	BBA_05552	och1	glycosyltransferase	Candida_parapsilosis	reduced_virulence	274.6	1.9e-74	-4.15616	down
PHI:5275	19888623	BBA_05611	copA	copper-transporting ATPase	Vibrio_tasmaniensis	reduced_virulence	253.1	1.6e-67	2.50617	up
PHI:6183	19888636	BBA_05624	FgVps27	VHS domain-containing protein	Fusarium_graminearum	reduced_virulence	50.4	7.1e-07	-7.31329	down
PHI:207	19888641	BBA_05629	CaNAG2	carbohydrate esterase family 9	Candida_albicans	reduced_virulence	269.2	9.5e-73	2.9778	up
PHI:2289	19888753	BBA_05741	BcBOA2	4-hydroxyacetophenone monooxygenase	Botrytis_cinerea	reduced_virulence	137.5	6.2e-33	-4.02472	down
PHI:207	19888911	BBA_05899	CaNAG2	carbohydrate esterase family 9	Candida_albicans	reduced_virulence	234.6	2.1e-62	2.86988	up
PHI:2322	19888912	BBA_05900	SidH	enoyl-CoA hydratase/isomerase family protein	Aspergillus_fumigatus	reduced_virulence	95.1	1.6e-20	4.85339	up
PHI:5186	19888941	BBA_05929	MoAPX2	WSC domain-containing protein	Magnaporthe_oryzae	reduced_virulence	99.4	2.4e-21	2.6612	up
PHI:6935	19888996	BBA_05984	BbpacC	pH regulatory protein	Beauveria_bassiana	reduced_virulence	957.6	7.9e-280	-2.6571	down
PHI:1047	19889067	BBA_06055	CTB6	dihydroflavonal-4-reductase protein	Cercospora_nicotianae	reduced_virulence	55.8	1.4e-08	5.38497	up
PHI:6927	19889110	BBA_06098	MoRAD6	ubiquitin-conjugating enzyme E2-18 kDa	Magnaporthe_oryzae	reduced_virulence	93.2	3.4e-20	6.23037	up
PHI:4609	19889226	BBA_06214	BxCYP33D3	Cytochrome P450 CYP5293A1	Bursaphelenchus_xylophilus	reduced_virulence	47.8	3.8e-06	3.13589	up
PHI:2289	19889279	BBA_06267	BcBOA2	flavin-binding monooxygenase, putative	Botrytis_cinerea	reduced_virulence	92.8	1.4e-19	2.92702	up
PHI:2968	19889348	BBA_06336	Hxs1	hexose transporter-like protein	Cryptococcus_neoformans	reduced_virulence	313.9	4.1e-86	2.96585	up
PHI:3329	19889358	BBA_06346	Ss-oah1	oxaloacetate acetylhydrolase	Sclerotinia_sclerotiorum	reduced_virulence	423.3	3.2e-119	3.99874	up
PHI:6963	19889451	BBA_06439	cipC	CipC protein	Aspergillus_fumigatus	reduced_virulence	106.7	2.3e-24	2.4218	up
PHI:199	19889545	BBA_06533	AOX1	alcohol oxidase	Passalora_fulva	reduced_virulence	441.4	1.9e-124	2.8094	up
PHI:3924	19889737	BBA_06725	FgABC1	ABC transporter	Fusarium_graminearum	reduced_virulence	369.4	2.2e-102	2.31514	up
PHI:440	19889770	BBA_06758	PMR1	Na/K ATPase alpha 1 subunit, putative	Candida_albicans	reduced_virulence	290.8	7.8e-79	2.59631	up
PHI:2190	19889836	BBA_06824	MoCYP51A	Cytochrome P450 CYP51F2	Magnaporthe_oryzae	reduced_virulence	786.2	2.7e-228	3.24334	up
PHI:97	19889898	BBA_06886	TOXC	acyl transferase domain-containing protein	Cochliobolus_carbonum	reduced_virulence	2190.6	0	3.2354	up
PHI:26	19889902	BBA_06890	CaMDR1	major facilitator superfamily transporter	Candida_albicans	reduced_virulence	277.3	4.7e-75	2.89232	up
PHI:4103	19890326	BBA_07314	DPPIV	extracellular dipeptidyl-peptidase Dpp4	Porphyromonas_gingivalis	reduced_virulence	286.2	1.4e-77	2.15142	up
PHI:2357	19890347	BBA_07335	CYP52X1	Cytochrome P450 CYP655C1	Beauveria_bassiana	reduced_virulence	207.6	4.1e-54	6.86947	up
PHI:812	19890352	BBA_07340	MGG_10702	monocarboxylate permease-like protein	Magnaporthe_oryzae	reduced_virulence	160.6	4.6e-40	4.82453	up
PHI:6506	19890382	BBA_07370	clbP	penicillin-binding protein	Escherichia_coli	reduced_virulence	60.8	6.7e-10	4.9023	up
PHI:6517	19890545	BBA_07533	adhT	NADP-dependent alcohol dehydrogenase	Mycoplasma_agalactiae	reduced_virulence	97.4	4.1e-21	-2.27432	down
PHI:6517	19890546	BBA_07534	adhT	hypothetical protein BBA_07534	Mycoplasma_agalactiae	reduced_virulence	97.4	3.8e-20	2.56818	up
PHI:2968	19890565	BBA_07553	Hxs1	glutamate decarboxylase	Cryptococcus_neoformans	reduced_virulence	206.8	2.5e-53	2.23457	up
PHI:3973	19890571	BBA_07559	ASP	putative aspartate protease	Colletotrichum_gloeosporioides	reduced_virulence	103.6	6.5e-23	2.79326	up
PHI:2328	19890648	BBA_07636	TRI10	C6 transcription factor	Fusarium_graminearum	reduced_virulence	56.6	1.1e-08	2.5452	up
PHI:2095	19890673	BBA_07661	Calcium-transporting_ATPase_3	potassium/sodium efflux P-type ATPase	Magnaporthe_oryzae	reduced_virulence	749.2	7.4e-217	-3.018	down
PHI:1048	19890703	BBA_07691	CTB7	oxidoreductase-like protein	Cercospora_nicotianae	reduced_virulence	71.6	1.4e-13	-2.07498	down
PHI:3924	19890760	BBA_07748	FgABC1	ABC transporter	Fusarium_graminearum	reduced_virulence	617.5	4.8e-177	3.46892	up
PHI:2165	19890795	BBA_07783	PTH11	CFEM domain-containing protein	Magnaporthe_oryzae	reduced_virulence	102.8	9.4e-23	-2.53297	down
PHI:3801	19890798	BBA_07786	Pmc1	calcium-translocating P-type ATPase	Cryptococcus_neoformans	reduced_virulence	793.9	2.9e-230	-3.18846	down
PHI:2976	19890800	BBA_07788	CgOPT1	OPT family small oligopeptide transporter	Colletotrichum_gloeosporioides	reduced_virulence	1027.7	8.2e-301	-2.67884	down
PHI:890	19890807	BBA_07795	MGG_07015	nucleotide exsicion repair protein RAD7	Magnaporthe_oryzae	reduced_virulence	478.4	1.4e-135	2.24485	up
PHI:177	19890834	BBA_07822	ODC	ornithine decarboxylase	Parastagonospora_nodorum	reduced_virulence	528.9	6.8e-151	11.338	up
PHI:432__PHI:4212__PHI:4242	19891041	BBA_08029	FGL1__Fgl1	lipase-like protein	Fusarium_graminearum	reduced_virulence	90.9	4e-19	-8.24948	down
PHI:511	19891192	BBA_08180	CaNAG4	MFS multidrug resistance transporter, putative	Candida_albicans	reduced_virulence	102.8	9.5e-23	2.50785	up
PHI:2511	19891234	BBA_08222	Pes1	nonribosomal peptide synthase, putative	Aspergillus_fumigatus	reduced_virulence	1440.2	0	4.42314	up
PHI:6903	19891239	BBA_08227	FbaA	fructose-bisphosphate aldolase	Staphylococcus_aureus	reduced_virulence	72.8	1.1e-13	2.10948	up
PHI:4601	19891312	BBA_08300	FDB2	arylamine N-acetyltransferase 1	Fusarium_pseudograminearum	reduced_virulence	154.5	2.5e-38	2.22758	up
PHI:2976	19891320	BBA_08308	CgOPT1	OPT oligopeptide transporter	Colletotrichum_gloeosporioides	reduced_virulence	376.3	1.2e-104	2.97976	up
PHI:432__PHI:4212__PHI:4242	19891435	BBA_08423	FGL1__Fgl1	lipase-like protein	Fusarium_graminearum	reduced_virulence	139.4	9.8e-34	2.02625	up
PHI:4217	19891436	BBA_08424	NPS6	nonribosomal peptide synthase, putative	Colletotrichum_graminicola	reduced_virulence	729.9	8.6e-211	2.34832	up
PHI:2837	19891525	BBA_08513	OXI1	gluconate 5-dehydrogenase	Cochliobolus_heterostrophus	reduced_virulence	87.4	3.2e-18	4.58037	up
PHI:4992	19891547	BBA_08535	rhr2	haloacid dehalogenase-like hydrolase	Candida_albicans	reduced_virulence	132.5	8e-32	2.74394	up
PHI:199	19891701	BBA_08689	AOX1	Putative GMC oxidoreductase	Passalora_fulva	reduced_virulence	92.4	2.4e-19	2.42837	up
PHI:6417	19891735	BBA_08723	Sm1	Epl1 protein	Trichoderma_virens	reduced_virulence	176.4	2.7e-45	3.17055	up
PHI:438	19891796	BBA_08784	BcBOT1_(CND5)	Cytochrome P450 CYP551C1	Botrytis_cinerea	reduced_virulence	104.4	4.9e-23	3.63927	up
PHI:6120	19891824	BBA_08812	FGSG_03846	secreted lipase 1 precursor	Fusarium_graminearum	reduced_virulence	131	4.7e-31	-3.50318	down
PHI:3416	19891887	BBA_08875	Fre4	ferric reductase like transmembrane component	Cryptococcus_neoformans	reduced_virulence	60.1	1.3e-09	-2.20855	down
PHI:2357	19892024	BBA_09012	CYP52X1	Cytochrome P450 CYP617A1	Beauveria_bassiana	reduced_virulence	87	8.7e-18	2.01308	up
PHI:3282	19892099	BBA_09087	NagZ	beta-N-acetylglucosaminidase, putative	Xanthomonas_campestris	reduced_virulence	122.1	2.3e-28	8.40361	up
PHI:6265	19892140	BBA_09128	Eng1	Concanavalin A-like lectin/glucanase	Histoplasma_capsulatum	reduced_virulence	166.8	1e-41	4.95557	up
PHI:3364	19892144	BBA_09132	MMAR_1663	UbiE/COQ5 family methyltransferase	Mycobacterium_marinum	reduced_virulence	49.3	7.6e-07	2.10583	up
PHI:257	19892186	BBA_09174	GAS2	cell surface protein	Magnaporthe_oryzae	reduced_virulence	206.5	5.4e-54	3.86519	up
PHI:2395	19892218	BBA_09206	GzSYN1	SNARE domain-containing protein	Fusarium_graminearum	reduced_virulence	212.2	7e-56	3.48847	up
PHI:66	19892287	BBA_09275	CPP1	dual specificity phosphatase	Candida_albicans	reduced_virulence	73.9	1.1e-13	5.03192	up
PHI:479	19892376	BBA_09364	MEP1	metalloprotease-like protein	Coccidioides_posadasii	reduced_virulence	144.4	3.9e-35	4.45484	up
PHI:26	19892436	BBA_09424	CaMDR1	MFS transporter, putative	Candida_albicans	reduced_virulence	310.1	5.7e-85	3.51897	up
PHI:1090__PHI:1163__PHI:3893	19892447	BBA_09435	FGSG_10057__ERB1__FgEBR1	C6 zinc finger domain-containing protein	Fusarium_graminearum	reduced_virulence	830.1	3.2e-241	8.07279	up
PHI:3881	19892450	BBA_09438	LaeA	Methyltransferase type 11	Aspergillus_flavus	reduced_virulence	62.8	8.4e-11	12.5082	up
PHI:2985	19892453	BBA_09441	MGG_04521.6	NsdD protein	Magnaporthe_oryzae	reduced_virulence	54.3	1.1e-08	8.01407	up
PHI:184	19892520	BBA_09508	RBT4	CAP domain-containing protein	Candida_albicans	reduced_virulence	92.8	7.5e-20	4.18999	up
PHI:1556	19892572	BBA_09560	GzNH001	GATA zinc finger protein	Fusarium_graminearum	reduced_virulence	74.7	2.5e-14	-3.22766	down
PHI:6262	19892637	BBA_09625	FUG1	dsp1-1-like protein	Fusarium_verticillioides	reduced_virulence	329.3	8.7e-91	4.47654	up
PHI:1090__PHI:1163__PHI:3893	19892640	BBA_09628	FGSG_10057__ERB1__FgEBR1	C6 zinc finger domain-containing protein	Fusarium_graminearum	reduced_virulence	864	2e-251	6.48266	up
PHI:1647	19892671	BBA_09659	GzWing019	CNH domain-containing protein	Fusarium_graminearum	reduced_virulence	111.3	1.3e-24	2.17576	up
PHI:1343	19892728	BBA_09716	GzC2H003	zinc finger protein	Fusarium_graminearum	reduced_virulence	446.4	3.9e-126	-10.476	down
PHI:2935	19892739	BBA_09727	cifB	beauvericin biosynthetic protein	Pseudomonas_cichorii	reduced_virulence	627.1	1.3e-179	2.99334	up
PHI:4171	19892801	BBA_09789	iaaH-1	general amidase	Pseudomonas_savastanoi	reduced_virulence	84.7	4.4e-17	2.53973	up
PHI:1772	19892848	BBA_09836	GzZC087	bacterial transferase hexapeptide	Fusarium_graminearum	reduced_virulence	213.4	6.1e-56	4.51897	up
PHI:733	19892944	BBA_09932	FBP1	SCF E3 ubiquitin ligase complex F-box protein grrA	Fusarium_graminearum	reduced_virulence	154.8	3e-38	7.24286	up
PHI:733	19892945	BBA_09933	FBP1	hypothetical protein BBA_09933	Fusarium_graminearum	reduced_virulence	154.8	8.4e-38	7.29924	up
PHI:3208	19893084	BBA_10072	VdMsb	basic proline-rich protein	Verticillium_dahliae	reduced_virulence	105.9	1.9e-23	4.74828	up
PHI:6881	19893156	BBA_10144	laeA	Methyltransferase type 11	Penicillium_expansum	reduced_virulence	72.8	7.7e-14	4.64126	up
PHI:2392	19893245	BBA_10233	Gat2	sexual development transcription factor NsdD	Candida_albicans	reduced_virulence	48.1	1.7e-06	2.03287	up
PHI:2392	19893265	BBA_10253	Gat2	sexual development transcription factor NsdD	Candida_albicans	reduced_virulence	47.4	6.7e-06	5.89159	up
PHI:3881	19893267	BBA_10255	LaeA	Methyltransferase type 11	Aspergillus_flavus	reduced_virulence	63.9	7.1e-11	6.51322	up
PHI:4660	19887679	BBA_04667	Chs3b	chitin synthase 3a	Fusarium_graminearum	reduced_virulence__lethal	1472.2	0	-2.98904	down
PHI:526__PHI:1071	19884889	BBA_01877	GAS1__Gas1	alpha-glucosidase b	Ustilago_maydis	reduced_virulence__loss_of_pathogenicity	168.7	3.5e-42	2.12289	up
PHI:1017__PHI:2067	19885378	BBA_02366	ABC4	ATP-binding cassette sub-family A member 9	Magnaporthe_oryzae	reduced_virulence__loss_of_pathogenicity	633.6	6.9e-182	2.23515	up
PHI:1017__PHI:2067	19885827	BBA_02815	ABC4	ABC transporter	Magnaporthe_oryzae	reduced_virulence__loss_of_pathogenicity	1464.9	0	3.98439	up
PHI:1017__PHI:2067	19890588	BBA_07576	ABC4	ABC transporter	Magnaporthe_oryzae	reduced_virulence__loss_of_pathogenicity	1469.1	0	-9.94637	down
PHI:2107	19888332	BBA_05320	Zinc-regulated_transporter_2	plasma membrane zinc ion transporter, putative	Magnaporthe_oryzae	reduced_virulence__unaffected_pathogenicity	465.3	1.2e-131	-2.02672	down
PHI:6732	19888388	BBA_05376	treS	alpha-amylase A type-3	Mycobacterium_tuberculosis	reduced_virulence__unaffected_pathogenicity	70.1	9e-13	3.65664	up
PHI:1975	19883511	BBA_00499	GzZC290	C6 finger domain protein	Fusarium_graminearum	unaffected_pathogenicity	116.3	1.3e-26	2.71977	up
PHI:1244	19883520	BBA_00508	FGSG_00337	putative calcium/calmodulin-dependent protein kinase type I	Fusarium_graminearum	unaffected_pathogenicity	637.1	1.8e-183	-8.42539	down
PHI:291	19883542	BBA_00530	CPPH1	Hydrophobin 2	Claviceps_purpurea	unaffected_pathogenicity	158.3	1.6e-39	4.44556	up
PHI:2196	19883611	BBA_00599	MoRgs5	hisactophilin C49S mutant/phototropin PHY3 fusion protein	Magnaporthe_oryzae	unaffected_pathogenicity	105.9	2.7e-23	2.8477	up
PHI:1652	19883764	BBA_00752	GzWing024	linker histone H1 and H5 family protein	Fusarium_graminearum	unaffected_pathogenicity	131	1.5e-31	-2.30615	down
PHI:5630	19883871	BBA_00859	FZC35	Putative Zn(II)2Cys6 transcription factor	Magnaporthe_oryzae	unaffected_pathogenicity	158.7	2.3e-39	3.05715	up
PHI:1723	19883996	BBA_00984	GzZC038	C6 transcription factor RegA	Fusarium_graminearum	unaffected_pathogenicity	827.8	1.6e-240	-2.65244	down
PHI:1555	19884027	BBA_01015	GzMyb019	major facilitator superfamily transporter	Fusarium_graminearum	unaffected_pathogenicity	145.2	2.4e-35	-3.59473	down
PHI:1552	19884094	BBA_01082	GzMyb016	chromatin remodeling complex SWI/SNF, component SWI2 and ATPase	Fusarium_graminearum	unaffected_pathogenicity	415.2	3.5e-116	-10.2391	down
PHI:1688	19884114	BBA_01102	GzZC003	fungal specific transcription factor	Fusarium_graminearum	unaffected_pathogenicity	318.2	2.2e-87	-5.00098	down
PHI:1554	19884274	BBA_01262	GzMyb018	RNA exonuclease	Fusarium_graminearum	unaffected_pathogenicity	68.2	3.1e-12	2.14867	up
PHI:3381	19884295	BBA_01283	FVEG_12533	major facilitator superfamily transporter	Fusarium_verticillioides	unaffected_pathogenicity	298.1	2.4e-81	-3.00762	down
PHI:1378	19884316	BBA_01304	GzC2H041	metallothionein expression activator	Fusarium_graminearum	unaffected_pathogenicity	564.7	1.9e-161	-10.89	down
PHI:3347	19884623	BBA_01611	sol5	FAD binding domain-containing protein	Alternaria_solani	unaffected_pathogenicity	100.9	5e-22	-3.58955	down
PHI:255	19884853	BBA_01841	FUM1_(FUM5)	polyketide synthase	Fusarium_fujikuroi	unaffected_pathogenicity	1680.6	0	-3.16796	down
PHI:1555	19884969	BBA_01957	GzMyb019	major facilitator superfamily transporter	Fusarium_graminearum	unaffected_pathogenicity	131.3	3.6e-31	-2.30758	down
PHI:697	19884975	BBA_01963	ugt51E1	pepsin A1	Leptosphaeria_maculans	unaffected_pathogenicity	120.6	5e-28	9.50843	up
PHI:1346	19885023	BBA_02011	GzC2H006	zinc finger protein Nv-ZicA	Fusarium_graminearum	unaffected_pathogenicity	65.1	2e-11	2.60685	up
PHI:2038	19885126	BBA_02114	Mir1	mitochondrial phosphate carrier protein	Magnaporthe_oryzae	unaffected_pathogenicity	219.9	5.8e-58	3.25459	up
PHI:541	19885194	BBA_02182	LIP1	cholinesterase-like protein	Botrytis_cinerea	unaffected_pathogenicity	469.5	6.3e-133	-4.58011	down
PHI:3985	19885431	BBA_02419	FGSG_08844_(Sc_gpi7)	adhesin protein Mad1	Fusarium_graminearum	unaffected_pathogenicity	102.1	2.9e-22	3.52829	up
PHI:3985	19885434	BBA_02422	FGSG_08844_(Sc_gpi7)	hypothetical protein BBA_02422	Fusarium_graminearum	unaffected_pathogenicity	70.9	2.2e-12	2.71892	up
PHI:1094	19885441	BBA_02429	FGSG_04610	alpha glucoside transporter	Fusarium_graminearum	unaffected_pathogenicity	134.8	3.5e-32	2.51786	up
PHI:1455	19885564	BBA_02552	GzAra003	serine/threonine protein kinase	Fusarium_graminearum	unaffected_pathogenicity	63.5	7.5e-11	2.48726	up
PHI:1911	19885695	BBA_02683	GzZC226	hypothetical protein BBA_02683	Fusarium_graminearum	unaffected_pathogenicity	172.2	1.4e-43	2.14741	up
PHI:1662	19885846	BBA_02834	GzCCHC002	allantoate permease	Fusarium_graminearum	unaffected_pathogenicity	157.1	6.3e-39	2.14993	up
PHI:3381	19886042	BBA_03030	FVEG_12533	MFS multidrug transporter	Fusarium_verticillioides	unaffected_pathogenicity	126.3	1.1e-29	2.95349	up
PHI:2191	19886090	BBA_03078	MoCYP51B	Cytochrome P450 CYP68N1	Magnaporthe_oryzae	unaffected_pathogenicity	65.9	1.9e-11	3.05149	up
PHI:1475	19886141	BBA_03129	GzHMG007	ARS binding protein 2	Fusarium_graminearum	unaffected_pathogenicity	512.7	8e-146	-3.01262	down
PHI:1695	19886218	BBA_03206	GzZC010	acid phosphatase	Fusarium_graminearum	unaffected_pathogenicity	732.6	1.7e-211	2.2026	up
PHI:1695	19886220	BBA_03208	GzZC010	fungal specific transcription factor	Fusarium_graminearum	unaffected_pathogenicity	732.6	4.7e-212	-6.71911	down
PHI:1555	19886224	BBA_03212	GzMyb019	phthalate transporter	Fusarium_graminearum	unaffected_pathogenicity	101.3	3.9e-22	-3.82993	down
PHI:1543	19886274	BBA_03262	GzMyb007	MYB DNA-binding domain-containing protein	Fusarium_graminearum	unaffected_pathogenicity	220.3	4.1e-58	2.06803	up
PHI:1812	19886476	BBA_03464	GzZC127	C6 finger domain protein	Fusarium_graminearum	unaffected_pathogenicity	70.1	9.9e-13	2.61217	up
PHI:1260	19886484	BBA_03472	FGSG_07816	Ankyrin repeat protein	Fusarium_graminearum	unaffected_pathogenicity	68.6	7.1e-12	-4.3858	down
PHI:3381	19886629	BBA_03617	FVEG_12533	major facilitator superfamily transporter	Fusarium_verticillioides	unaffected_pathogenicity	223.8	6.4e-59	2.34984	up
PHI:2009	19886649	BBA_03637	HOS4	Pfs domain protein	Magnaporthe_oryzae	unaffected_pathogenicity	50.1	9.3e-07	-2.1543	down
PHI:1363	19886671	BBA_03659	TRI15	hypothetical protein BBA_03659	Fusarium_graminearum	unaffected_pathogenicity	165.6	1.2e-41	2.39691	up
PHI:4024	19886951	BBA_03939	MoST1	hexose transporter	Magnaporthe_oryzae	unaffected_pathogenicity	308.5	1.8e-84	2.82176	up
PHI:1585	19887141	BBA_04129	GzOB025	mRNA capping enzyme	Fusarium_graminearum	unaffected_pathogenicity	553.5	2.3e-158	-2.45314	down
PHI:3381	19887194	BBA_04182	FVEG_12533	major facilitator superfamily transporter	Fusarium_verticillioides	unaffected_pathogenicity	206.1	1.1e-53	-4.25555	down
PHI:1662	19887340	BBA_04328	GzCCHC002	aminotriazole resistance protein	Fusarium_graminearum	unaffected_pathogenicity	107.5	5.7e-24	4.20691	up
PHI:4024	19887508	BBA_04496	MoST1	putative sugar transporter	Magnaporthe_oryzae	unaffected_pathogenicity	218.8	1e-57	-2.33757	down
PHI:1385	19887691	BBA_04679	GzC2H048	urea amidolyase, putative	Fusarium_graminearum	unaffected_pathogenicity	231.5	6.1e-61	-3.50709	down
PHI:697	19887793	BBA_04781	ugt51E1	putative aspartic protease	Leptosphaeria_maculans	unaffected_pathogenicity	98.2	2.6e-21	6.12469	up
PHI:1572	19887838	BBA_04826	GzOB012	aspartate-tRNA ligase	Fusarium_graminearum	unaffected_pathogenicity	204.5	3.2e-53	-4.87866	down
PHI:131	19887840	BBA_04828	TRI12	vacuolar basic amino acid transporter 1	Fusarium_sporotrichioides	unaffected_pathogenicity	49.7	1.5e-06	-3.96698	down
PHI:5671	19887849	BBA_04837	FZC68	general repressor of transcription	Magnaporthe_oryzae	unaffected_pathogenicity	520.8	3.5e-148	-9.20156	down
PHI:2025	19887939	BBA_04927	HDL1	arylesterase/monooxygenase	Magnaporthe_oryzae	unaffected_pathogenicity	63.9	4.5e-11	3.35085	up
PHI:4015	19888009	BBA_04997	CfmA	hypothetical protein BBA_04997	Aspergillus_fumigatus	unaffected_pathogenicity	79	4.9e-15	-2.11636	down
PHI:1270	19888121	BBA_05109	FGSG_03146	protein kinase, putative	Fusarium_graminearum	unaffected_pathogenicity	225.7	1e-59	-2.06086	down
PHI:1269	19888272	BBA_05260	FGSG_02488	CMGC/SRPK protein kinase	Fusarium_graminearum	unaffected_pathogenicity	89.7	1e-18	4.08287	up
PHI:1459	19888310	BBA_05298	GzAra007	DNA repair and transcription factor Ada, putative	Fusarium_graminearum	unaffected_pathogenicity	183	5.3e-47	2.16855	up
PHI:4615	19888315	BBA_05303	Pr1	subtilase-like protein	Metarhizium_anisopliae	unaffected_pathogenicity	241.5	2.1e-64	-2.68419	down
PHI:167	19888320	BBA_05308	CHIP3	acyltransferase-like protein	Colletotrichum_gloeosporioides	unaffected_pathogenicity	125.6	1.5e-29	2.71788	up
PHI:1484	19888455	BBA_05443	GzHMG016	HMG box protein	Fusarium_graminearum	unaffected_pathogenicity	425.2	1.6e-119	-2.20438	down
PHI:5623	19888488	BBA_05476	FZC29	hypothetical protein BBA_05476	Magnaporthe_oryzae	unaffected_pathogenicity	63.9	2.2e-10	-2.0069	down
PHI:1662	19888665	BBA_05653	GzCCHC002	major facilitator superfamily transporter	Fusarium_graminearum	unaffected_pathogenicity	87	7.8e-18	-2.8591	down
PHI:716	19888738	BBA_05726	ZEB1	FAD binding protein	Fusarium_graminearum	unaffected_pathogenicity	255.8	1.5e-68	2.16032	up
PHI:1284	19888741	BBA_05729	FGSG_03499	FunK1 protein kinase	Fusarium_graminearum	unaffected_pathogenicity	133.3	1.1e-31	4.24334	up
PHI:1269	19888798	BBA_05786	FGSG_02488	protein kinase domain-containing protein	Fusarium_graminearum	unaffected_pathogenicity	296.6	5.6e-81	2.35501	up
PHI:1662	19888821	BBA_05809	GzCCHC002	MFS allantoate transporter, putative	Fusarium_graminearum	unaffected_pathogenicity	255	2.1e-68	-2.15044	down
PHI:3381	19888845	BBA_05833	FVEG_12533	major facilitator superfamily transporter	Fusarium_verticillioides	unaffected_pathogenicity	82.8	1.5e-16	11.1674	up
PHI:2266	19888847	BBA_05835	Ptr2	putative peptide transporter	Parastagonospora_nodorum	unaffected_pathogenicity	386.7	5.9e-108	-2.37877	down
PHI:1761	19888951	BBA_05939	GzZC076	fungal specific transcription factor	Fusarium_graminearum	unaffected_pathogenicity	77.8	5.8e-15	2.22825	up
PHI:1662	19888975	BBA_05963	GzCCHC002	major facilitator superfamily transporter	Fusarium_graminearum	unaffected_pathogenicity	152.5	1.4e-37	6.45255	up
PHI:538	19889034	BBA_06022	FRT1	polyol transporter 5	Botrytis_cinerea	unaffected_pathogenicity	171	5.1e-43	-2.60952	down
PHI:4056	19889116	BBA_06104	Ldp1	LIM domain-containing protein	Magnaporthe_oryzae	unaffected_pathogenicity	247.7	5e-66	-2.06415	down
PHI:1707	19889294	BBA_06282	GzZC022	fungal specific transcription factor	Fusarium_graminearum	unaffected_pathogenicity	398.7	2.5e-111	2.77927	up
PHI:6208	19889388	BBA_06376	BbCyp8	glycine-rich cell wall structural protein 1	Beauveria_bassiana	unaffected_pathogenicity	624.4	4.3e-179	3.20822	up
PHI:1260	19889578	BBA_06566	FGSG_07816	ankyrin repeat protein	Fusarium_graminearum	unaffected_pathogenicity	71.6	3.7e-13	-7.41398	down
PHI:1260	19889582	BBA_06570	FGSG_07816	Ankyrin repeat protein	Fusarium_graminearum	unaffected_pathogenicity	62	1.8e-10	5.63175	up
PHI:6125	19889610	BBA_06598	FGSG_03402	histidine acid phosphatase	Fusarium_graminearum	unaffected_pathogenicity	628.2	8.7e-181	-3.08317	down
PHI:541	19889721	BBA_06709	LIP1	carboxylesterase-like protein	Botrytis_cinerea	unaffected_pathogenicity	462.2	1e-130	-6.22094	down
PHI:3381	19889879	BBA_06867	FVEG_12533	major facilitator superfamily transporter	Fusarium_verticillioides	unaffected_pathogenicity	184.9	3.1e-47	3.76943	up
PHI:544	19890043	BBA_07031	BCMFS1	MFS multidrug transporter	Botrytis_cinerea	unaffected_pathogenicity	378.6	1.8e-105	8.72714	up
PHI:5625	19890081	BBA_07069	FZC31	C6 transcription factor	Magnaporthe_oryzae	unaffected_pathogenicity	59.3	7.7e-10	-3.66393	down
PHI:1609	19890131	BBA_07119	GzP53L002	C6 zinc finger domain-containing protein	Fusarium_graminearum	unaffected_pathogenicity	144.8	3e-35	-2.29371	down
PHI:3381	19890153	BBA_07141	FVEG_12533	MFS transporter, putative	Fusarium_verticillioides	unaffected_pathogenicity	476.9	3.4e-135	4.14151	up
PHI:1869	19890354	BBA_07342	GzZC184	C6 transcription factor	Fusarium_graminearum	unaffected_pathogenicity	375.2	1.1e-104	2.11089	up
PHI:1803	19890434	BBA_07422	GzZC118	hypothetical protein BBA_07422	Fusarium_graminearum	unaffected_pathogenicity	48.9	3.4e-06	-2.54809	down
PHI:2009	19890490	BBA_07478	HOS4	Pfs domain protein	Magnaporthe_oryzae	unaffected_pathogenicity	68.6	2.2e-12	-2.54403	down
PHI:1355	19890555	BBA_07543	GzC2H015	Leucine Rich Repeat domain protein	Fusarium_graminearum	unaffected_pathogenicity	398.3	8.7e-111	-2.12737	down
PHI:1355	19890556	BBA_07544	GzC2H015	zinc finger protein odd-paired-like (opl)	Fusarium_graminearum	unaffected_pathogenicity	398.3	1.2e-111	-2.03914	down
PHI:716	19890624	BBA_07612	ZEB1	FAD binding domain-containing protein	Fusarium_graminearum	unaffected_pathogenicity	199.9	1e-51	2.44556	up
PHI:1087	19890652	BBA_07640	FGSG_04510	tyrosinase-like protein	Fusarium_graminearum	unaffected_pathogenicity	160.2	5.4e-40	2.57634	up
PHI:3985	19890757	BBA_07745	FGSG_08844_(Sc_gpi7)	Glycoside hydrolase, catalytic core	Fusarium_graminearum	unaffected_pathogenicity	72.8	2.1e-13	3.71357	up
PHI:1526	19890806	BBA_07794	GzHOMEL036	RING-11 protein	Fusarium_graminearum	unaffected_pathogenicity	87.8	9.1e-18	2.14977	up
PHI:2247	19890851	BBA_07839	Sch1	short chain dehydrogenase, putative	Parastagonospora_nodorum	unaffected_pathogenicity	49.3	9.6e-07	2.09095	up
PHI:4024	19891072	BBA_08060	MoST1	MFS monosaccharide transporter, putative	Magnaporthe_oryzae	unaffected_pathogenicity	117.1	7.4e-27	-2.20473	down
PHI:1257	19891141	BBA_08129	FGSG_07121	tousled-like kinase	Fusarium_graminearum	unaffected_pathogenicity	110.5	9.8e-25	-3.2796	down
PHI:3870	19891199	BBA_08187	AbDhn3	cell surface protein, putative	Alternaria_brassicicola	unaffected_pathogenicity	54.7	4.6e-08	3.43319	up
PHI:719	19891231	BBA_08219	GzFUS1	polyketide synthase, putative	Fusarium_graminearum	unaffected_pathogenicity	778.5	2.8e-225	3.30336	up
PHI:1094	19891253	BBA_08241	FGSG_04610	general alpha-glucoside permease	Fusarium_graminearum	unaffected_pathogenicity	267.7	3.4e-72	2.1578	up
PHI:1330	19891365	BBA_08353	GzbZIP012	b-ZIP transcription factor IDI-4	Fusarium_graminearum	unaffected_pathogenicity	79	1.4e-15	2.18928	up
PHI:1941	19891682	BBA_08670	GzZC256	nitrogen assimilation transcription factor nirA	Fusarium_graminearum	unaffected_pathogenicity	71.6	4.8e-14	-7.63903	down
PHI:143	19891746	BBA_08734	CHT	cyanide hydratase	Gloeocercospora_sorghi	unaffected_pathogenicity	223.4	4.6e-59	2.1183	up
PHI:1239	19891747	BBA_08735	FGSG_02399	tousled-like kinase	Fusarium_graminearum	unaffected_pathogenicity	88.2	4.6e-18	-2.66276	down
PHI:3389	19891756	BBA_08744	FVEG_12521	aspartokinase-like protein	Fusarium_verticillioides	unaffected_pathogenicity	171	3.8e-43	3.73635	up
PHI:1862	19891789	BBA_08777	GzZC177	glucoamylase-like protein	Fusarium_graminearum	unaffected_pathogenicity	217.2	5.5e-57	2.0398	up
PHI:2199	19891945	BBA_08933	MoRgs8	hypothetical protein BBA_08933	Magnaporthe_oryzae	unaffected_pathogenicity	490.3	3.4e-139	-2.80096	down
PHI:5610	19891979	BBA_08967	TRA1	fungal zinc cluster transcription factor	Magnaporthe_oryzae	unaffected_pathogenicity	58.9	1e-09	5.49526	up
PHI:1414	19891986	BBA_08974	GzC2H081	antifungal protein	Fusarium_graminearum	unaffected_pathogenicity	63.2	1.7e-10	6.64635	up
PHI:1371	19892016	BBA_09004	GzC2H034	Putative C2H2 finger domain transcription factor	Fusarium_graminearum	unaffected_pathogenicity	156.8	3.8e-39	-2.05904	down
PHI:2085	19892081	BBA_09069	Moatg11	hypothetical protein BBA_09069	Magnaporthe_oryzae	unaffected_pathogenicity	50.4	8.1e-07	-2.93816	down
PHI:1555	19892091	BBA_09079	GzMyb019	major facilitator superfamily protein	Fusarium_graminearum	unaffected_pathogenicity	82	2.6e-16	-2.87508	down
PHI:6639	19892209	BBA_09197	Modnm3	interferon-induced GTP-binding protein Mx	Magnaporthe_oryzae	unaffected_pathogenicity	573.2	5.2e-164	2.22389	up
PHI:1662	19892364	BBA_09352	GzCCHC002	MFS allantoate transporter, putative	Fusarium_graminearum	unaffected_pathogenicity	202.2	1.6e-52	-2.05639	down
PHI:1357	19892442	BBA_09430	GzC2H017	C2H2 finger domain protein, putative	Fusarium_graminearum	unaffected_pathogenicity	118.6	2.5e-27	7.52874	up
PHI:1357	19892449	BBA_09437	GzC2H017	C2H2 finger domain protein, putative	Fusarium_graminearum	unaffected_pathogenicity	121.3	4.6e-28	7.69401	up
PHI:1438	19892452	BBA_09440	GzC2H107	C2H2 finger domain protein, putative	Fusarium_graminearum	unaffected_pathogenicity	82	9.2e-17	6.14516	up
PHI:1941	19892581	BBA_09569	GzZC256	hypothetical protein BBA_09569	Fusarium_graminearum	unaffected_pathogenicity	48.1	2e-06	-3.85703	down
PHI:427	19892613	BBA_09601	TPK1	protein kinase subdomain-containing protein	Candida_albicans	unaffected_pathogenicity	52	9.9e-08	8.78331	up
PHI:6639	19892630	BBA_09618	Modnm3	dynamin GTPase, putative	Magnaporthe_oryzae	unaffected_pathogenicity	345.9	1.3e-95	-6.5815	down
PHI:5610	19892643	BBA_09631	TRA1	hypothetical protein BBA_09631	Magnaporthe_oryzae	unaffected_pathogenicity	60.8	1e-09	4.05663	up
PHI:544	19892758	BBA_09746	BCMFS1	major facilitator superfamily transporter	Botrytis_cinerea	unaffected_pathogenicity	114.4	5.1e-26	4.08287	up
PHI:4776	19892837	BBA_09825	SnPKS19	polyketide synthase	Parastagonospora_nodorum	unaffected_pathogenicity	239.2	1.8e-63	2.28522	up
PHI:2103	19892856	BBA_09844	Vacuolar_calcium_ion_transporter	vacuolar calcium ion transporter /H(+) exchanger	Magnaporthe_oryzae	unaffected_pathogenicity	91.7	1.4e-19	7.58242	up
PHI:719	19892868	BBA_09856	GzFUS1	hybrid PKS-NRPS protein	Fusarium_graminearum	unaffected_pathogenicity	2326.2	0	2.43902	up
PHI:1651	19892893	BBA_09881	GzWing023	sterigmatocystin 8-O-methyltransferase	Fusarium_graminearum	unaffected_pathogenicity	198.7	1.4e-51	2.69487	up
PHI:1371	19892936	BBA_09924	GzC2H034	zinc finger protein	Fusarium_graminearum	unaffected_pathogenicity	243.8	2.7e-65	-5.62638	down
PHI:1670	19892937	BBA_09925	GzCCHC010	tetratricopeptide repeat domain protein	Fusarium_graminearum	unaffected_pathogenicity	50.4	1.4e-06	-3.63718	down
PHI:1373	19892993	BBA_09981	GzC2H036	C2H2 type zinc finger domain-containing protein	Fusarium_graminearum	unaffected_pathogenicity	266.5	6.8e-72	-2.40545	down
PHI:716	19893006	BBA_09994	ZEB1	FAD binding domain-containing protein	Fusarium_graminearum	unaffected_pathogenicity	163.3	9.8e-41	3.9023	up
PHI:716	19893008	BBA_09996	ZEB1	FAD binding domain protein	Fusarium_graminearum	unaffected_pathogenicity	257.3	5.2e-69	-2.63077	down
PHI:2009	19893116	BBA_10104	HOS4	Pfs domain protein	Magnaporthe_oryzae	unaffected_pathogenicity	48.9	1.5e-06	-9.06647	down
PHI:1356	19893182	BBA_10170	GzC2H016	RNA interference and silencing protein (Qde2)	Fusarium_graminearum	unaffected_pathogenicity	53.5	2.4e-07	-2.24255	down
PHI:717	19893279	BBA_10267	PLSP1	amidohydrolase-like protein	Fusarium_graminearum	unaffected_pathogenicity	142.1	5.1e-34	2.71535	up
PHI:6639	19893333	BBA_10321	Modnm3	Dynamin family protein	Magnaporthe_oryzae	unaffected_pathogenicity	417.5	3.9e-117	-3.93985	down
PHI:481	19892399	BBA_09387	KLAP1	key lime pathogenicity protein	Colletotrichum_acutatum	unaffected_pathogenicity__loss_of_pathogenicity	58.2	3.8e-09	-2.31054	down
PHI:1549__PHI:2385	19883622	BBA_00610	MYT2	myb family transcription factor	Fusarium_graminearum	unaffected_pathogenicity__reduced_virulence	150.2	6.2e-37	-2.52075	down
PHI:441	19885847	BBA_02835	BTP1	ATP synthase F0	Botrytis_cinerea	unaffected_pathogenicity__reduced_virulence	89.7	8.8e-19	2.03353	up
PHI:4140	19886831	BBA_03819	ldh-2	l-lactate dehydrogenase	Enterococcus_faecalis	unaffected_pathogenicity__reduced_virulence	179.9	5.5e-46	4.83551	up
PHI:441	19888723	BBA_05711	BTP1	CFEM domain-containing protein	Botrytis_cinerea	unaffected_pathogenicity__reduced_virulence	90.9	4.7e-19	3.63654	up
PHI:513	19888828	BBA_05816	ARN1_(SIT1)	siderochrome-iron transporter MirC	Candida_albicans	unaffected_pathogenicity__reduced_virulence	99	2.9e-21	-2.50461	down
PHI:6628	19892147	BBA_09135	bcaP	polyamine transporter TPO5	Staphylococcus_aureus	unaffected_pathogenicity__reduced_virulence	49.7	1.4e-06	2.37905	up
PHI:202__PHI:1160__PHI:2309	19888284	BBA_05272	BcatrB	ABC transporter	Botrytis_cinerea	unaffected_pathogenicity__reduced_virulence__chemistry_target:_sensitivity_to_chemical	164.1	6e-41	-2.5474	down
PHI:202__PHI:1160__PHI:2309	19891799	BBA_08787	BcatrB	ATP-binding cassette sub-family G member 5	Botrytis_cinerea	unaffected_pathogenicity__reduced_virulence__chemistry_target:_sensitivity_to_chemical	190.7	6.2e-49	4.68035	up

## Sheet: Table S10
Table S10. Lists of 502 DEGs mapped to 89 KEGG pathways in ΔBbSirT2 mutant.
Gene ID	Locus tag	Protein name	Pathway Name	Level 1	Level 2	log2(SIRT2/WT)	Regulation
19884316	BBA_01304	metallothionein expression activator	ko04111//Cell cycle - yeast	Cellular Processes	Cell growth and death	-10.89	down
19885230	BBA_02218	calmodulin-binding protein kinase	ko04111//Cell cycle - yeast;ko04113//Meiosis - yeast	Cellular Processes	Cell growth and death	-7.45564	down
19886056	BBA_03044	hexose transporter	ko04113//Meiosis - yeast	Cellular Processes	Cell growth and death	-2.01697	down
19886362	BBA_03350	tousled-like kinase	ko04111//Cell cycle - yeast	Cellular Processes	Cell growth and death	2.49224	up
19886951	BBA_03939	hexose transporter	ko04113//Meiosis - yeast	Cellular Processes	Cell growth and death	2.82176	up
19887508	BBA_04496	putative sugar transporter	ko04113//Meiosis - yeast	Cellular Processes	Cell growth and death	-2.33757	down
19889034	BBA_06022	polyol transporter 5	ko04113//Meiosis - yeast	Cellular Processes	Cell growth and death	-2.60952	down
19889348	BBA_06336	hexose transporter-like protein	ko04113//Meiosis - yeast	Cellular Processes	Cell growth and death	2.96585	up
19892448	BBA_09436	zinc finger-like protein	ko04111//Cell cycle - yeast	Cellular Processes	Cell growth and death	3.79968	up
19893244	BBA_10232	hypothetical protein BBA_10232	ko04111//Cell cycle - yeast	Cellular Processes	Cell growth and death	-2.52244	down
19888689	BBA_05677	hypothetical protein BBA_05677	ko04144//Endocytosis;ko04113//Meiosis - yeast;ko04111//Cell cycle - yeast	Cellular Processes	Cell growth and death;Transport and catabolism	-8.39785	down
19891141	BBA_08129	tousled-like kinase	ko04136//Autophagy - other;ko04139//Mitophagy - yeast;ko04138//Autophagy - yeast;ko04111//Cell cycle - yeast;ko04113//Meiosis - yeast	Cellular Processes	Cell growth and death;Transport and catabolism	-3.2796	down
19891747	BBA_08735	tousled-like kinase	ko04136//Autophagy - other;ko04139//Mitophagy - yeast;ko04138//Autophagy - yeast;ko04111//Cell cycle - yeast	Cellular Processes	Cell growth and death;Transport and catabolism	-2.66276	down
19883247	BBA_00235	peptidase A4 family protein	ko04144//Endocytosis	Cellular Processes	Transport and catabolism	6.11718	up
19883734	BBA_00722	Cytochrome P450 CYP645A1	ko04144//Endocytosis	Cellular Processes	Transport and catabolism	2.17346	up
19884252	BBA_01240	LysR family regulatory protein	ko04144//Endocytosis	Cellular Processes	Transport and catabolism	-11.477	down
19884476	BBA_01464	Actin-like protein	ko04145//Phagosome	Cellular Processes	Transport and catabolism	5.12657	up
19884665	BBA_01653	DUF1275 domain protein	ko04144//Endocytosis	Cellular Processes	Transport and catabolism	2.10721	up
19884873	BBA_01861	hypothetical protein BBA_01861	ko04144//Endocytosis	Cellular Processes	Transport and catabolism	-2.26311	down
19884875	BBA_01863	hypothetical protein BBA_01863	ko04144//Endocytosis	Cellular Processes	Transport and catabolism	2.31238	up
19885008	BBA_01996	GPI anchored protein, putative	ko04144//Endocytosis	Cellular Processes	Transport and catabolism	-4.38697	down
19885151	BBA_02139	Glutathione S-transferase	ko04144//Endocytosis	Cellular Processes	Transport and catabolism	5.73512	up
19885431	BBA_02419	adhesin protein Mad1	ko04144//Endocytosis	Cellular Processes	Transport and catabolism	3.52829	up
19885544	BBA_02532	S-layer protein	ko04144//Endocytosis	Cellular Processes	Transport and catabolism	-2.46272	down
19885546	BBA_02534	hypothetical protein BBA_02534	ko04144//Endocytosis	Cellular Processes	Transport and catabolism	-5.27107	down
19885739	BBA_02727	Chymotrypsin-like protein	ko04144//Endocytosis	Cellular Processes	Transport and catabolism	2.76095	up
19886008	BBA_02996	antigenic cell wall galactomannoprotein, putative	ko04144//Endocytosis	Cellular Processes	Transport and catabolism	-4.39691	down
19886013	BBA_03001	ABC-type Fe3+ transport system	ko04144//Endocytosis	Cellular Processes	Transport and catabolism	2.95925	up
19886042	BBA_03030	MFS multidrug transporter	ko04144//Endocytosis	Cellular Processes	Transport and catabolism	2.95349	up
19886118	BBA_03106	xaa-pro dipeptidase	ko04144//Endocytosis	Cellular Processes	Transport and catabolism	-2.23043	down
19886240	BBA_03228	STAM-binding protein	ko04144//Endocytosis	Cellular Processes	Transport and catabolism	-7.41143	down
19886404	BBA_03392	membrane protein, putative	ko04144//Endocytosis	Cellular Processes	Transport and catabolism	3.39245	up
19886424	BBA_03412	putative cell wall glycoprotein	ko04144//Endocytosis	Cellular Processes	Transport and catabolism	4.39221	up
19886452	BBA_03440	hypothetical protein BBA_03440	ko04144//Endocytosis	Cellular Processes	Transport and catabolism	2.03034	up
19886910	BBA_03898	small secreted protein	ko04144//Endocytosis	Cellular Processes	Transport and catabolism	3.30907	up
19886921	BBA_03909	filamentous hemagglutinin / adhesin	ko04144//Endocytosis	Cellular Processes	Transport and catabolism	-5.22781	down
19887067	BBA_04055	Alpha/beta hydrolase fold-1	ko04138//Autophagy - yeast	Cellular Processes	Transport and catabolism	2.00334	up
19887793	BBA_04781	putative aspartic protease	ko04138//Autophagy - yeast	Cellular Processes	Transport and catabolism	6.12469	up
19887804	BBA_04792	hypothetical protein BBA_04792	ko04144//Endocytosis	Cellular Processes	Transport and catabolism	3.18323	up
19887810	BBA_04798	hypothetical protein BBA_04798	ko04144//Endocytosis	Cellular Processes	Transport and catabolism	-2.57945	down
19888009	BBA_04997	hypothetical protein BBA_04997	ko04144//Endocytosis	Cellular Processes	Transport and catabolism	-2.11636	down
19888016	BBA_05004	hypothetical protein BBA_05004	ko04144//Endocytosis	Cellular Processes	Transport and catabolism	2.19704	up
19888020	BBA_05008	hypothetical protein BBA_05008	ko04144//Endocytosis	Cellular Processes	Transport and catabolism	3.13837	up
19888045	BBA_05033	dynamin family protein	ko04139//Mitophagy - yeast	Cellular Processes	Transport and catabolism	-8.60591	down
19888160	BBA_05148	Acyl-CoA N-acyltransferase	ko04144//Endocytosis	Cellular Processes	Transport and catabolism	2.16966	up
19888167	BBA_05155	extracellular aldonolactonase	ko04144//Endocytosis	Cellular Processes	Transport and catabolism	-11.8465	down
19888225	BBA_05213	cytoplasmic dynein heavy chain	ko04145//Phagosome	Cellular Processes	Transport and catabolism	-11.4674	down
19888381	BBA_05369	ser/Thr protein phosphatase family protein	ko04144//Endocytosis	Cellular Processes	Transport and catabolism	2.36464	up
19888541	BBA_05529	extracellular protein	ko04144//Endocytosis	Cellular Processes	Transport and catabolism	2.04757	up
19888820	BBA_05808	cell wall protein	ko04144//Endocytosis	Cellular Processes	Transport and catabolism	2.3797	up
19889294	BBA_06282	fungal specific transcription factor	ko04144//Endocytosis	Cellular Processes	Transport and catabolism	2.77927	up
19889295	BBA_06283	hypothetical protein BBA_06283	ko04144//Endocytosis	Cellular Processes	Transport and catabolism	3.00515	up
19889691	BBA_06679	hypothetical protein BBA_06679	ko04144//Endocytosis	Cellular Processes	Transport and catabolism	-3.11137	down
19889707	BBA_06695	acid proteinase A	ko04144//Endocytosis	Cellular Processes	Transport and catabolism	3.82635	up
19889846	BBA_06834	hypothetical protein BBA_06834	ko04144//Endocytosis	Cellular Processes	Transport and catabolism	4.96942	up
19890085	BBA_07073	peptidase family M48	ko04144//Endocytosis	Cellular Processes	Transport and catabolism	-6.70946	down
19890182	BBA_07170	Acyl-CoA N-acyltransferase	ko04144//Endocytosis	Cellular Processes	Transport and catabolism	3.38773	up
19890850	BBA_07838	hypothetical protein BBA_07838	ko04144//Endocytosis	Cellular Processes	Transport and catabolism	-2.83258	down
19890956	BBA_07944	PAF acetylhydrolase	ko04144//Endocytosis	Cellular Processes	Transport and catabolism	2.48632	up
19891041	BBA_08029	lipase-like protein	ko04144//Endocytosis	Cellular Processes	Transport and catabolism	-8.24948	down
19891404	BBA_08392	salicylate hydroxylase	ko04144//Endocytosis	Cellular Processes	Transport and catabolism	3.31921	up
19891515	BBA_08503	hypothetical protein BBA_08503	ko04144//Endocytosis	Cellular Processes	Transport and catabolism	2.23432	up
19891863	BBA_08851	hypothetical protein BBA_08851	ko04144//Endocytosis	Cellular Processes	Transport and catabolism	4.69585	up
19891895	BBA_08883	hypothetical protein BBA_08883	ko04144//Endocytosis	Cellular Processes	Transport and catabolism	-3.3831	down
19892153	BBA_09141	hypothetical protein BBA_09141	ko04144//Endocytosis	Cellular Processes	Transport and catabolism	-2.2664	down
19892209	BBA_09197	interferon-induced GTP-binding protein Mx	ko04139//Mitophagy - yeast	Cellular Processes	Transport and catabolism	2.22389	up
19892630	BBA_09618	dynamin GTPase, putative	ko04139//Mitophagy - yeast	Cellular Processes	Transport and catabolism	-6.5815	down
19892805	BBA_09793	hypothetical protein BBA_09793	ko04144//Endocytosis	Cellular Processes	Transport and catabolism	2.94719	up
19892887	BBA_09875	O-methyltransferase, family 3	ko04144//Endocytosis	Cellular Processes	Transport and catabolism	2.59808	up
19893267	BBA_10255	Methyltransferase type 11	ko04138//Autophagy - yeast	Cellular Processes	Transport and catabolism	6.51322	up
19893333	BBA_10321	Dynamin family protein	ko04139//Mitophagy - yeast	Cellular Processes	Transport and catabolism	-3.93985	down
19886459	BBA_03447	extracellular protein	ko04111//Cell cycle - yeast;ko04113//Meiosis - yeast;ko04144//Endocytosis	Cellular Processes	Transport and catabolism;Cell growth and death	9.37397	up
19890648	BBA_07636	C6 transcription factor	ko04138//Autophagy - yeast;ko04139//Mitophagy - yeast;ko04113//Meiosis - yeast	Cellular Processes	Transport and catabolism;Cell growth and death	2.5452	up
19885998	BBA_02986	hypothetical protein BBA_02986	ko04111//Cell cycle - yeast;ko04011//MAPK signaling pathway - yeast	Cellular Processes;Environmental Information Processing	Cell growth and death;Signal transduction	2.58952	up
19885872	BBA_02860	Ribosomal protein S5	ko04111//Cell cycle - yeast;ko04011//MAPK signaling pathway - yeast;ko04113//Meiosis - yeast	Cellular Processes;Environmental Information Processing	Signal transduction;Cell growth and death	6.37496	up
19887790	BBA_04778	transcriptional repressor TUP1	ko04011//MAPK signaling pathway - yeast;ko04111//Cell cycle - yeast	Cellular Processes;Environmental Information Processing	Signal transduction;Cell growth and death	3.91865	up
19892857	BBA_09845	hypothetical protein BBA_09845	ko04139//Mitophagy - yeast;ko04011//MAPK signaling pathway - yeast	Cellular Processes;Environmental Information Processing	Signal transduction;Transport and catabolism	7.47519	up
19885963	BBA_02951	hypothetical protein BBA_02951	ko04139//Mitophagy - yeast;ko04011//MAPK signaling pathway - yeast	Cellular Processes;Environmental Information Processing	Transport and catabolism;Signal transduction	-2.42026	down
19887322	BBA_04310	hypothetical protein BBA_04310	ko04011//MAPK signaling pathway - yeast;ko04144//Endocytosis	Cellular Processes;Environmental Information Processing	Transport and catabolism;Signal transduction	-2.83282	down
19891789	BBA_08777	glucoamylase-like protein	ko04011//MAPK signaling pathway - yeast;ko04144//Endocytosis	Cellular Processes;Environmental Information Processing	Transport and catabolism;Signal transduction	2.0398	up
19889388	BBA_06376	glycine-rich cell wall structural protein 1	ko04120//Ubiquitin mediated proteolysis;ko04144//Endocytosis;ko04011//MAPK signaling pathway - yeast	Cellular Processes;Environmental Information Processing;Genetic Information Processing	Transport and catabolism;Folding, sorting and degradation;Signal transduction	3.20822	up
19892944	BBA_09932	SCF E3 ubiquitin ligase complex F-box protein grrA	ko04111//Cell cycle - yeast;ko04120//Ubiquitin mediated proteolysis	Cellular Processes;Genetic Information Processing	Folding, sorting and degradation;Cell growth and death	7.24286	up
19884283	BBA_01271	surfeit locus protein 6	ko03060//Protein export;ko04145//Phagosome;ko04141//Protein processing in endoplasmic reticulum	Cellular Processes;Genetic Information Processing	Transport and catabolism;Folding, sorting and degradation	-5.11979	down
19891830	BBA_08818	alkaline D-peptidase	ko03410//Base excision repair;ko04144//Endocytosis	Cellular Processes;Genetic Information Processing	Transport and catabolism;Replication and repair	3.92985	up
19885243	BBA_02231	hypothetical protein BBA_02231	ko03020//RNA polymerase;ko04144//Endocytosis	Cellular Processes;Genetic Information Processing	Transport and catabolism;Transcription	2.2772	up
19885160	BBA_02148	hypothetical protein BBA_02148	ko04144//Endocytosis;ko04933//AGE-RAGE signaling pathway in diabetic complications	Cellular Processes;Human Diseases	Endocrine and metabolic diseases;Transport and catabolism	3.7961	up
19887710	BBA_04698	hypothetical protein BBA_04698	ko04933//AGE-RAGE signaling pathway in diabetic complications;ko04144//Endocytosis	Cellular Processes;Human Diseases	Endocrine and metabolic diseases;Transport and catabolism	-3.11228	down
19884995	BBA_01983	hypothetical protein BBA_01983	ko04144//Endocytosis;ko04933//AGE-RAGE signaling pathway in diabetic complications	Cellular Processes;Human Diseases	Transport and catabolism;Endocrine and metabolic diseases	-3.8247	down
19888000	BBA_04988	aminotransferase class I and II	ko00520//Amino sugar and nucleotide sugar metabolism;ko00380//Tryptophan metabolism;ko01100//Metabolic pathways;ko04144//Endocytosis	Cellular Processes;Metabolism	Amino acid metabolism;Carbohydrate metabolism;Transport and catabolism;Global and overview maps	2.27476	up
19888738	BBA_05726	FAD binding protein	ko00380//Tryptophan metabolism;ko00061//Fatty acid biosynthesis;ko00460//Cyanoamino acid metabolism;ko01100//Metabolic pathways;ko00910//Nitrogen metabolism;ko01212//Fatty acid metabolism;ko00071//Fatty acid degradation;ko04146//Peroxisome	Cellular Processes;Metabolism	Amino acid metabolism;Energy metabolism;Lipid metabolism;Transport and catabolism;Global and overview maps;Metabolism of other amino acids	2.16032	up
19892515	BBA_09503	WD domain protein	ko01110//Biosynthesis of secondary metabolites;ko04145//Phagosome;ko00190//Oxidative phosphorylation;ko00350//Tyrosine metabolism;ko01100//Metabolic pathways	Cellular Processes;Metabolism	Amino acid metabolism;Energy metabolism;Transport and catabolism;Global and overview maps	-5.50102	down
19893006	BBA_09994	FAD binding domain-containing protein	ko00511//Other glycan degradation;ko00061//Fatty acid biosynthesis;ko00910//Nitrogen metabolism;ko01100//Metabolic pathways;ko00071//Fatty acid degradation;ko01212//Fatty acid metabolism;ko00380//Tryptophan metabolism;ko04146//Peroxisome;ko00460//Cyanoamino acid metabolism	Cellular Processes;Metabolism	Amino acid metabolism;Global and overview maps;Lipid metabolism;Glycan biosynthesis and metabolism;Energy metabolism;Metabolism of other amino acids;Transport and catabolism	3.9023	up
19885885	BBA_02873	sarcosine oxidase	ko01100//Metabolic pathways;ko00310//Lysine degradation;ko04146//Peroxisome;ko00260//Glycine, serine and threonine metabolism	Cellular Processes;Metabolism	Amino acid metabolism;Global and overview maps;Transport and catabolism	2.55146	up
19886818	BBA_03806	Cytochrome P450 CYP682H1	ko04139//Mitophagy - yeast;ko01100//Metabolic pathways;ko00404//Staurosporine biosynthesis;ko01130//Biosynthesis of antibiotics	Cellular Processes;Metabolism	Global and overview maps;Biosynthesis of other secondary metabolites;Transport and catabolism	3.99541	up
19892937	BBA_09925	tetratricopeptide repeat domain protein	ko00190//Oxidative phosphorylation;ko01100//Metabolic pathways;ko04145//Phagosome	Cellular Processes;Metabolism	Global and overview maps;Energy metabolism;Transport and catabolism	-3.63718	down
19887784	BBA_04772	mitochondrial protein	ko01100//Metabolic pathways;ko04144//Endocytosis;ko00510//N-Glycan biosynthesis;ko00513//Various types of N-glycan biosynthesis	Cellular Processes;Metabolism	Glycan biosynthesis and metabolism;Global and overview maps;Transport and catabolism	2.23308	up
19886794	BBA_03782	putative hydrolase	ko00590//Arachidonic acid metabolism;ko04146//Peroxisome;ko01100//Metabolic pathways	Cellular Processes;Metabolism	Lipid metabolism;Transport and catabolism;Global and overview maps	-2.10181	down
19884027	BBA_01015	major facilitator superfamily transporter	ko00250//Alanine, aspartate and glutamate metabolism;ko04146//Peroxisome;ko00230//Purine metabolism;ko00740//Riboflavin metabolism;ko01100//Metabolic pathways;ko00730//Thiamine metabolism	Cellular Processes;Metabolism	Nucleotide metabolism;Metabolism of cofactors and vitamins;Transport and catabolism;Amino acid metabolism;Global and overview maps	-3.59473	down
19885391	BBA_02379	adhesin protein Mad2	ko04144//Endocytosis;ko00310//Lysine degradation	Cellular Processes;Metabolism	Transport and catabolism;Amino acid metabolism	-2.66539	down
19887999	BBA_04987	hypothetical protein BBA_04987	ko00520//Amino sugar and nucleotide sugar metabolism;ko04144//Endocytosis;ko01100//Metabolic pathways	Cellular Processes;Metabolism	Transport and catabolism;Carbohydrate metabolism;Global and overview maps	-12.0147	down
19892628	BBA_09616	SET domain-containing protein 5	ko00051//Fructose and mannose metabolism;ko00520//Amino sugar and nucleotide sugar metabolism;ko01130//Biosynthesis of antibiotics;ko01100//Metabolic pathways;ko04138//Autophagy - yeast;ko01110//Biosynthesis of secondary metabolites	Cellular Processes;Metabolism	Transport and catabolism;Carbohydrate metabolism;Global and overview maps	-2.18776	down
19885303	BBA_02291	V-type ATPase	ko04145//Phagosome;ko01100//Metabolic pathways;ko00190//Oxidative phosphorylation	Cellular Processes;Metabolism	Transport and catabolism;Global and overview maps;Energy metabolism	3.22038	up
19893095	BBA_10083	pol-like protein	ko04146//Peroxisome;ko01110//Biosynthesis of secondary metabolites;ko01100//Metabolic pathways;ko00900//Terpenoid backbone biosynthesis;ko01130//Biosynthesis of antibiotics	Cellular Processes;Metabolism	Transport and catabolism;Metabolism of terpenoids and polyketides;Global and overview maps	2.02516	up
19890624	BBA_07612	FAD binding domain-containing protein	ko01212//Fatty acid metabolism;ko00910//Nitrogen metabolism;ko00071//Fatty acid degradation;ko00460//Cyanoamino acid metabolism;ko01100//Metabolic pathways;ko04011//MAPK signaling pathway - yeast;ko04146//Peroxisome;ko00380//Tryptophan metabolism;ko00061//Fatty acid biosynthesis	Cellular Processes;Metabolism;Environmental Information Processing	Metabolism of other amino acids;Energy metabolism;Global and overview maps;Amino acid metabolism;Signal transduction;Lipid metabolism;Transport and catabolism	2.44556	up
19889217	BBA_06205	ankyrin repeat protein	ko04213//Longevity regulating pathway - multiple species;ko04138//Autophagy - yeast;ko04933//AGE-RAGE signaling pathway in diabetic complications	Cellular Processes;Organismal Systems;Human Diseases	Aging;Transport and catabolism;Endocrine and metabolic diseases	10.6241	up
19883017	BBA_00005	ABC transporter transmembrane region	ko02010//ABC transporters	Environmental Information Processing	Membrane transport	3.14579	up
19884793	BBA_01781	ABC-2 type transporter	ko02010//ABC transporters	Environmental Information Processing	Membrane transport	2.62918	up
19885085	BBA_02073	ABC multidrug transporter, putative	ko02010//ABC transporters	Environmental Information Processing	Membrane transport	-2.05522	down
19885378	BBA_02366	ATP-binding cassette sub-family A member 9	ko02010//ABC transporters	Environmental Information Processing	Membrane transport	2.23515	up
19885642	BBA_02630	bassianolide nonribosomal peptide synthetase	ko02010//ABC transporters	Environmental Information Processing	Membrane transport	2.83881	up
19885827	BBA_02815	ABC transporter	ko02010//ABC transporters	Environmental Information Processing	Membrane transport	3.98439	up
19886065	BBA_03053	abc transporter	ko02010//ABC transporters	Environmental Information Processing	Membrane transport	3.00073	up
19886585	BBA_03573	ABC transporter	ko02010//ABC transporters	Environmental Information Processing	Membrane transport	-6.35367	down
19888222	BBA_05210	ABC transporter	ko02010//ABC transporters	Environmental Information Processing	Membrane transport	3.90857	up
19888284	BBA_05272	ABC transporter	ko02010//ABC transporters	Environmental Information Processing	Membrane transport	-2.5474	down
19889737	BBA_06725	ABC transporter	ko02010//ABC transporters	Environmental Information Processing	Membrane transport	2.31514	up
19890760	BBA_07748	ABC transporter	ko02010//ABC transporters	Environmental Information Processing	Membrane transport	3.46892	up
19891799	BBA_08787	ATP-binding cassette sub-family G member 5	ko02010//ABC transporters	Environmental Information Processing	Membrane transport	4.68035	up
19892739	BBA_09727	beauvericin biosynthetic protein	ko02010//ABC transporters	Environmental Information Processing	Membrane transport	2.99334	up
19883049	BBA_00037	gp24-like protein	ko04011//MAPK signaling pathway - yeast	Environmental Information Processing	Signal transduction	-2.0905	down
19883311	BBA_00299	hypothetical protein BBA_00299	ko04011//MAPK signaling pathway - yeast	Environmental Information Processing	Signal transduction	-3.82402	down
19883622	BBA_00610	myb family transcription factor	ko04011//MAPK signaling pathway - yeast	Environmental Information Processing	Signal transduction	-2.52075	down
19883857	BBA_00845	LCCL domain-containing protein	ko04011//MAPK signaling pathway - yeast	Environmental Information Processing	Signal transduction	2.25384	up
19883955	BBA_00943	hypothetical protein BBA_00943	ko04011//MAPK signaling pathway - yeast	Environmental Information Processing	Signal transduction	3.48113	up
19883996	BBA_00984	C6 transcription factor RegA	ko04011//MAPK signaling pathway - yeast	Environmental Information Processing	Signal transduction	-2.65244	down
19884105	BBA_01093	hypothetical protein BBA_01093	ko04011//MAPK signaling pathway - yeast	Environmental Information Processing	Signal transduction	2.10858	up
19884339	BBA_01327	hypothetical protein BBA_01327	ko04011//MAPK signaling pathway - yeast	Environmental Information Processing	Signal transduction	-3.08118	down
19884566	BBA_01554	oxidoreductase-like protein	ko04011//MAPK signaling pathway - yeast	Environmental Information Processing	Signal transduction	2.1912	up
19884607	BBA_01595	hypothetical protein BBA_01595	ko04011//MAPK signaling pathway - yeast	Environmental Information Processing	Signal transduction	-2.67827	down
19885108	BBA_02096	hypothetical protein BBA_02096	ko04011//MAPK signaling pathway - yeast	Environmental Information Processing	Signal transduction	3.44868	up
19885236	BBA_02224	hypothetical protein BBA_02224	ko04011//MAPK signaling pathway - yeast	Environmental Information Processing	Signal transduction	3.35044	up
19885471	BBA_02459	hypothetical protein BBA_02459	ko04011//MAPK signaling pathway - yeast	Environmental Information Processing	Signal transduction	5.13222	up
19885614	BBA_02602	cell wall protein	ko04011//MAPK signaling pathway - yeast	Environmental Information Processing	Signal transduction	-4.59429	down
19886267	BBA_03255	hypothetical protein BBA_03255	ko04011//MAPK signaling pathway - yeast	Environmental Information Processing	Signal transduction	4.35296	up
19886343	BBA_03331	lipase/serine esterase	ko04011//MAPK signaling pathway - yeast	Environmental Information Processing	Signal transduction	10.0056	up
19886350	BBA_03338	Bys1 family protein	ko04011//MAPK signaling pathway - yeast	Environmental Information Processing	Signal transduction	3.19869	up
19886517	BBA_03505	Beta-lactamase-type transpeptidase	ko04011//MAPK signaling pathway - yeast	Environmental Information Processing	Signal transduction	2.32816	up
19886629	BBA_03617	major facilitator superfamily transporter	ko04011//MAPK signaling pathway - yeast	Environmental Information Processing	Signal transduction	2.34984	up
19886920	BBA_03908	endonuclease/Exonuclease/phosphatase protein	ko04011//MAPK signaling pathway - yeast	Environmental Information Processing	Signal transduction	-2.46344	down
19887044	BBA_04032	hydrolase, alpha/beta fold family protein	ko04011//MAPK signaling pathway - yeast	Environmental Information Processing	Signal transduction	-3.48363	down
19887283	BBA_04271	pheromone receptor	ko04011//MAPK signaling pathway - yeast	Environmental Information Processing	Signal transduction	-2.5617	down
19887568	BBA_04556	RTA1 like protein	ko04011//MAPK signaling pathway - yeast	Environmental Information Processing	Signal transduction	3.11025	up
19887619	BBA_04607	hypothetical protein BBA_04607	ko04011//MAPK signaling pathway - yeast	Environmental Information Processing	Signal transduction	3.63172	up
19887716	BBA_04704	hypothetical protein BBA_04704	ko04011//MAPK signaling pathway - yeast	Environmental Information Processing	Signal transduction	2.54795	up
19887729	BBA_04717	GTP-binding protein EsdC	ko04011//MAPK signaling pathway - yeast	Environmental Information Processing	Signal transduction	4.12058	up
19887902	BBA_04890	sporulation protein RMD1	ko04011//MAPK signaling pathway - yeast	Environmental Information Processing	Signal transduction	-2.03908	down
19888185	BBA_05173	Cytochrome P450 CYP52G6	ko04011//MAPK signaling pathway - yeast	Environmental Information Processing	Signal transduction	4.59028	up
19888186	BBA_05174	hypothetical protein BBA_05174	ko04011//MAPK signaling pathway - yeast	Environmental Information Processing	Signal transduction	6.16037	up
19888359	BBA_05347	Ncp1-like protein	ko04011//MAPK signaling pathway - yeast	Environmental Information Processing	Signal transduction	2.35418	up
19888361	BBA_05349	fasciclin domain-containing protein	ko04011//MAPK signaling pathway - yeast	Environmental Information Processing	Signal transduction	2.79263	up
19888389	BBA_05377	phytanoyl-CoA dioxygenase	ko04011//MAPK signaling pathway - yeast	Environmental Information Processing	Signal transduction	2.93128	up
19888833	BBA_05821	oxidoreductase family protein	ko04011//MAPK signaling pathway - yeast	Environmental Information Processing	Signal transduction	3.17291	up
19889067	BBA_06055	dihydroflavonal-4-reductase protein	ko04011//MAPK signaling pathway - yeast	Environmental Information Processing	Signal transduction	5.38497	up
19889356	BBA_06344	drug resistance protein	ko04011//MAPK signaling pathway - yeast	Environmental Information Processing	Signal transduction	-2.12209	down
19889493	BBA_06481	hypothetical protein BBA_06481	ko04011//MAPK signaling pathway - yeast	Environmental Information Processing	Signal transduction	3.49354	up
19889879	BBA_06867	major facilitator superfamily transporter	ko04011//MAPK signaling pathway - yeast	Environmental Information Processing	Signal transduction	3.76943	up
19890301	BBA_07289	alpha/beta hydrolase, putative	ko04011//MAPK signaling pathway - yeast	Environmental Information Processing	Signal transduction	4.27483	up
19890588	BBA_07576	ABC transporter	ko04011//MAPK signaling pathway - yeast	Environmental Information Processing	Signal transduction	-9.94637	down
19890800	BBA_07788	OPT family small oligopeptide transporter	ko04011//MAPK signaling pathway - yeast	Environmental Information Processing	Signal transduction	-2.67884	down
19891140	BBA_08128	hypothetical protein BBA_08128	ko04011//MAPK signaling pathway - yeast	Environmental Information Processing	Signal transduction	-3.81194	down
19891320	BBA_08308	OPT oligopeptide transporter	ko04011//MAPK signaling pathway - yeast	Environmental Information Processing	Signal transduction	2.97976	up
19891322	BBA_08310	histone chaperone Rttp106-like protein	ko04011//MAPK signaling pathway - yeast	Environmental Information Processing	Signal transduction	-5.62089	down
19891385	BBA_08373	BTB/POZ domain protein	ko04011//MAPK signaling pathway - yeast	Environmental Information Processing	Signal transduction	2.39963	up
19891388	BBA_08376	MAC1 interacting protein	ko04011//MAPK signaling pathway - yeast	Environmental Information Processing	Signal transduction	-2.3509	down
19891435	BBA_08423	lipase-like protein	ko04011//MAPK signaling pathway - yeast	Environmental Information Processing	Signal transduction	2.02625	up
19892287	BBA_09275	dual specificity phosphatase	ko04011//MAPK signaling pathway - yeast	Environmental Information Processing	Signal transduction	5.03192	up
19892671	BBA_09659	CNH domain-containing protein	ko04011//MAPK signaling pathway - yeast	Environmental Information Processing	Signal transduction	2.17576	up
19893084	BBA_10072	basic proline-rich protein	ko04011//MAPK signaling pathway - yeast	Environmental Information Processing	Signal transduction	4.74828	up
19885529	BBA_02517	BR serine/threonine-protein kinase	ko04011//MAPK signaling pathway - yeast;ko04111//Cell cycle - yeast	Environmental Information Processing;Cellular Processes	Cell growth and death;Signal transduction	-11.3654	down
19885208	BBA_02196	nuc-1 negative regulatory protein preg	ko04111//Cell cycle - yeast;ko04011//MAPK signaling pathway - yeast	Environmental Information Processing;Cellular Processes	Signal transduction;Cell growth and death	-8.47472	down
19884809	BBA_01797	hypothetical protein BBA_01797	ko04144//Endocytosis;ko04011//MAPK signaling pathway - yeast	Environmental Information Processing;Cellular Processes	Signal transduction;Transport and catabolism	2.47386	up
19890352	BBA_07340	monocarboxylate permease-like protein	ko04139//Mitophagy - yeast;ko04011//MAPK signaling pathway - yeast	Environmental Information Processing;Cellular Processes	Signal transduction;Transport and catabolism	4.82453	up
19888017	BBA_05005	hypothetical protein BBA_05005	ko04144//Endocytosis;ko04011//MAPK signaling pathway - yeast	Environmental Information Processing;Cellular Processes	Transport and catabolism;Signal transduction	5.63566	up
19888277	BBA_05265	hypothetical protein BBA_05265	ko04139//Mitophagy - yeast;ko04011//MAPK signaling pathway - yeast	Environmental Information Processing;Cellular Processes	Transport and catabolism;Signal transduction	-3.11091	down
19883998	BBA_00986	FYVE zinc finger protein	ko01100//Metabolic pathways;ko04070//Phosphatidylinositol signaling system;ko04144//Endocytosis;ko04145//Phagosome;ko00562//Inositol phosphate metabolism	Environmental Information Processing;Cellular Processes;Metabolism	Signal transduction;Global and overview maps;Carbohydrate metabolism;Transport and catabolism	-3.98091	down
19892531	BBA_09519	phosphotransferase enzyme family protein	ko03040//Spliceosome;ko04011//MAPK signaling pathway - yeast	Environmental Information Processing;Genetic Information Processing	Transcription;Signal transduction	-3.28359	down
19891524	BBA_08512	glycoside hydrolase family 29 protein	ko00500//Starch and sucrose metabolism;ko01100//Metabolic pathways;ko00460//Cyanoamino acid metabolism;ko04011//MAPK signaling pathway - yeast;ko01110//Biosynthesis of secondary metabolites;ko00520//Amino sugar and nucleotide sugar metabolism;ko00511//Other glycan degradation	Environmental Information Processing;Metabolism	Carbohydrate metabolism;Metabolism of other amino acids;Glycan biosynthesis and metabolism;Global and overview maps;Signal transduction	-2.14507	down
19891945	BBA_08933	hypothetical protein BBA_08933	ko00520//Amino sugar and nucleotide sugar metabolism;ko04011//MAPK signaling pathway - yeast;ko01100//Metabolic pathways	Environmental Information Processing;Metabolism	Carbohydrate metabolism;Signal transduction;Global and overview maps	-2.80096	down
19885682	BBA_02670	hypothetical protein BBA_02670	ko01100//Metabolic pathways;ko04011//MAPK signaling pathway - yeast;ko00520//Amino sugar and nucleotide sugar metabolism	Environmental Information Processing;Metabolism	Global and overview maps;Carbohydrate metabolism;Signal transduction	2.14064	up
19886055	BBA_03043	UBX domain-containing protein	ko01110//Biosynthesis of secondary metabolites;ko00564//Glycerophospholipid metabolism;ko04011//MAPK signaling pathway - yeast	Environmental Information Processing;Metabolism	Global and overview maps;Lipid metabolism;Signal transduction	2.77737	up
19893226	BBA_10214	hypothetical protein BBA_10214	ko01110//Biosynthesis of secondary metabolites;ko00565//Ether lipid metabolism;ko01130//Biosynthesis of antibiotics;ko01100//Metabolic pathways;ko04011//MAPK signaling pathway - yeast	Environmental Information Processing;Metabolism	Global and overview maps;Lipid metabolism;Signal transduction	2.98512	up
19885618	BBA_02606	multidrug resistance protein MDR, putative	ko02010//ABC transporters;ko00520//Amino sugar and nucleotide sugar metabolism	Environmental Information Processing;Metabolism	Membrane transport;Carbohydrate metabolism	-2.42726	down
19884049	BBA_01037	hypothetical protein BBA_01037	ko00520//Amino sugar and nucleotide sugar metabolism;ko04011//MAPK signaling pathway - yeast;ko01100//Metabolic pathways	Environmental Information Processing;Metabolism	Signal transduction;Carbohydrate metabolism;Global and overview maps	4.60742	up
19886150	BBA_03138	LysM domain-containing protein	ko04011//MAPK signaling pathway - yeast;ko01100//Metabolic pathways;ko00520//Amino sugar and nucleotide sugar metabolism	Environmental Information Processing;Metabolism	Signal transduction;Carbohydrate metabolism;Global and overview maps	4.43498	up
19885743	BBA_02731	hypothetical protein BBA_02731	ko04139//Mitophagy - yeast;ko00520//Amino sugar and nucleotide sugar metabolism;ko01100//Metabolic pathways;ko04011//MAPK signaling pathway - yeast	Environmental Information Processing;Metabolism;Cellular Processes	Signal transduction;Global and overview maps;Transport and catabolism;Carbohydrate metabolism	2.2669	up
19883105	BBA_00093	methyltransferase domain-containing protein	ko03018//RNA degradation	Genetic Information Processing	Folding, sorting and degradation	2.19704	up
19884797	BBA_01785	Defensin domain protein	ko03018//RNA degradation	Genetic Information Processing	Folding, sorting and degradation	4.85339	up
19884947	BBA_01935	Cupredoxin-like protein	ko03060//Protein export	Genetic Information Processing	Folding, sorting and degradation	-2.3981	down
19885991	BBA_02979	mitochondrial inner membrane protease subunit 2	ko03060//Protein export	Genetic Information Processing	Folding, sorting and degradation	-6.14904	down
19888098	BBA_05086	SnoaL-like polyketide cyclase	ko04141//Protein processing in endoplasmic reticulum	Genetic Information Processing	Folding, sorting and degradation	2.39472	up
19890804	BBA_07792	mitochondrial import protein	ko03060//Protein export	Genetic Information Processing	Folding, sorting and degradation	2.47916	up
19890898	BBA_07886	hsp20-like protein	ko04141//Protein processing in endoplasmic reticulum	Genetic Information Processing	Folding, sorting and degradation	4.50845	up
19892218	BBA_09206	SNARE domain-containing protein	ko04130//SNARE interactions in vesicular transport	Genetic Information Processing	Folding, sorting and degradation	3.48847	up
19892616	BBA_09604	synaptobrevin-like protein	ko04130//SNARE interactions in vesicular transport	Genetic Information Processing	Folding, sorting and degradation	9.76359	up
19884043	BBA_01031	hypothetical protein BBA_01031	ko03420//Nucleotide excision repair;ko04141//Protein processing in endoplasmic reticulum	Genetic Information Processing	Folding, sorting and degradation;Replication and repair	-11.9963	down
19885776	BBA_02764	phenazine biosynthesis-like protein	ko03040//Spliceosome;ko04120//Ubiquitin mediated proteolysis	Genetic Information Processing	Folding, sorting and degradation;Transcription	2.27432	up
19887413	BBA_04401	sporulation-specific protein	ko03013//RNA transport;ko03018//RNA degradation;ko03015//mRNA surveillance pathway	Genetic Information Processing	Folding, sorting and degradation;Translation	-2.46039	down
19889110	BBA_06098	ubiquitin-conjugating enzyme E2-18 kDa	ko03013//RNA transport;ko04120//Ubiquitin mediated proteolysis	Genetic Information Processing	Folding, sorting and degradation;Translation	6.23037	up
19887840	BBA_04828	vacuolar basic amino acid transporter 1	ko03440//Homologous recombination;ko03450//Non-homologous end-joining	Genetic Information Processing	Replication and repair	-3.96698	down
19889585	BBA_06573	poly polymerase 2 ADP-ribosyltransferase 2	ko03410//Base excision repair	Genetic Information Processing	Replication and repair	12.1694	up
19889890	BBA_06878	DNA repair protein (Rad57), putative	ko03440//Homologous recombination	Genetic Information Processing	Replication and repair	-2.09055	down
19890761	BBA_07749	DNA repair protein	ko03420//Nucleotide excision repair	Genetic Information Processing	Replication and repair	3.26177	up
19892643	BBA_09631	hypothetical protein BBA_09631	ko03410//Base excision repair	Genetic Information Processing	Replication and repair	4.05663	up
19893007	BBA_09995	RNase H domain protein	ko03030//DNA replication	Genetic Information Processing	Replication and repair	-2.13012	down
19884195	BBA_01183	protease inhibitor (Tfs1)	ko03040//Spliceosome	Genetic Information Processing	Transcription	5.69585	up
19884953	BBA_01941	Sec63 Brl domain-containing protein	ko03040//Spliceosome	Genetic Information Processing	Transcription	-9.59869	down
19889582	BBA_06570	Ankyrin repeat protein	ko03040//Spliceosome	Genetic Information Processing	Transcription	5.63175	up
19891272	BBA_08260	hypothetical protein BBA_08260	ko03022//Basal transcription factors	Genetic Information Processing	Transcription	5.63401	up
19883132	BBA_00120	hypothetical protein BBA_00120	ko03015//mRNA surveillance pathway;ko03013//RNA transport	Genetic Information Processing	Translation	-2.30906	down
19884274	BBA_01262	RNA exonuclease	ko03008//Ribosome biogenesis in eukaryotes	Genetic Information Processing	Translation	2.14867	up
19884917	BBA_01905	UPF0643 protein	ko03013//RNA transport	Genetic Information Processing	Translation	-6.33192	down
19885353	BBA_02341	glutathione-dependent formaldehyde-activating enzyme	ko03013//RNA transport;ko03008//Ribosome biogenesis in eukaryotes	Genetic Information Processing	Translation	2.11089	up
19885564	BBA_02552	serine/threonine protein kinase	ko00970//Aminoacyl-tRNA biosynthesis	Genetic Information Processing	Translation	2.48726	up
19886507	BBA_03495	fatty acid hydroxylase superfamily protein	ko03013//RNA transport	Genetic Information Processing	Translation	4.0543	up
19887838	BBA_04826	aspartate-tRNA ligase	ko00970//Aminoacyl-tRNA biosynthesis	Genetic Information Processing	Translation	-4.87866	down
19888283	BBA_05271	fatty acid hydroxylase superfamily protein	ko03013//RNA transport	Genetic Information Processing	Translation	-2.25149	down
19888470	BBA_05458	RNase3 domain-containing protein	ko03008//Ribosome biogenesis in eukaryotes	Genetic Information Processing	Translation	-6.73414	down
19888474	BBA_05462	mitotic apparatus protein p62	ko03013//RNA transport	Genetic Information Processing	Translation	2.14401	up
19888739	BBA_05727	GNAT family acetyltransferase, putative	ko03008//Ribosome biogenesis in eukaryotes	Genetic Information Processing	Translation	2.34531	up
19889081	BBA_06069	RanBP1 domain-containing protein	ko03013//RNA transport	Genetic Information Processing	Translation	7.98	up
19889849	BBA_06837	GNAT family acetyltransferase, putative	ko03008//Ribosome biogenesis in eukaryotes	Genetic Information Processing	Translation	3.15395	up
19889861	BBA_06849	thermotolerance protein	ko03013//RNA transport	Genetic Information Processing	Translation	2.27632	up
19890752	BBA_07740	RNA recognition domain-containing protein	ko03015//mRNA surveillance pathway	Genetic Information Processing	Translation	2.49791	up
19891806	BBA_08794	hypothetical protein BBA_08794	ko03008//Ribosome biogenesis in eukaryotes	Genetic Information Processing	Translation	2.72813	up
19891887	BBA_08875	ferric reductase like transmembrane component	ko00970//Aminoacyl-tRNA biosynthesis	Genetic Information Processing	Translation	-2.20855	down
19892936	BBA_09924	zinc finger protein	ko03010//Ribosome	Genetic Information Processing	Translation	-5.62638	down
19892990	BBA_09978	ribosomal L29e family protein	ko03010//Ribosome	Genetic Information Processing	Translation	2.76489	up
19884085	BBA_01073	heterokaryon incompatibility protein	ko03013//RNA transport;ko03040//Spliceosome	Genetic Information Processing	Translation;Transcription	7.65133	up
19892945	BBA_09933	hypothetical protein BBA_09933	ko04111//Cell cycle - yeast;ko04120//Ubiquitin mediated proteolysis	Genetic Information Processing;Cellular Processes	Folding, sorting and degradation;Cell growth and death	7.29924	up
19887506	BBA_04494	MCM2/3/5 family protein	ko03030//DNA replication;ko04113//Meiosis - yeast;ko04111//Cell cycle - yeast	Genetic Information Processing;Cellular Processes	Replication and repair;Cell growth and death	-2.35431	down
19892081	BBA_09069	hypothetical protein BBA_09069	ko04139//Mitophagy - yeast;ko04111//Cell cycle - yeast;ko04136//Autophagy - other;ko04138//Autophagy - yeast;ko03013//RNA transport;ko04113//Meiosis - yeast	Genetic Information Processing;Cellular Processes	Transport and catabolism;Cell growth and death;Translation	-2.93816	down
19884620	BBA_01608	acid proteinase PEPI precursor	ko04011//MAPK signaling pathway - yeast;ko03030//DNA replication;ko03430//Mismatch repair;ko03420//Nucleotide excision repair	Genetic Information Processing;Environmental Information Processing	Replication and repair;Signal transduction	2.0428	up
19887620	BBA_04608	hypothetical protein BBA_04608	ko00500//Starch and sucrose metabolism;ko03008//Ribosome biogenesis in eukaryotes	Genetic Information Processing;Metabolism	Carbohydrate metabolism;Translation	5.93793	up
19892016	BBA_09004	Putative C2H2 finger domain transcription factor	ko00520//Amino sugar and nucleotide sugar metabolism;ko03010//Ribosome;ko01100//Metabolic pathways	Genetic Information Processing;Metabolism	Carbohydrate metabolism;Translation;Global and overview maps	-2.05904	down
19883417	BBA_00405	BTB/POZ domain containing protein	ko01100//Metabolic pathways;ko03018//RNA degradation;ko00520//Amino sugar and nucleotide sugar metabolism	Genetic Information Processing;Metabolism	Folding, sorting and degradation;Carbohydrate metabolism;Global and overview maps	4.22148	up
19884852	BBA_01840	fatty acid hydroxylase superfamily protein	ko01100//Metabolic pathways;ko00100//Steroid biosynthesis;ko03013//RNA transport;ko01130//Biosynthesis of antibiotics	Genetic Information Processing;Metabolism	Global and overview maps;Lipid metabolism;Translation	-3.22507	down
19892758	BBA_09746	major facilitator superfamily transporter	ko00260//Glycine, serine and threonine metabolism;ko00240//Pyrimidine metabolism;ko03450//Non-homologous end-joining;ko03440//Homologous recombination;ko01100//Metabolic pathways	Genetic Information Processing;Metabolism	Global and overview maps;Nucleotide metabolism;Replication and repair;Amino acid metabolism	4.08287	up
19885957	BBA_02945	LysM domain-containing protein	ko03018//RNA degradation;ko01100//Metabolic pathways;ko03013//RNA transport;ko00520//Amino sugar and nucleotide sugar metabolism	Genetic Information Processing;Metabolism	Translation;Carbohydrate metabolism;Folding, sorting and degradation;Global and overview maps	2.05334	up
19889590	BBA_06578	heterokaryon incompatibility protein	ko01100//Metabolic pathways;ko04141//Protein processing in endoplasmic reticulum;ko00600//Sphingolipid metabolism;ko00970//Aminoacyl-tRNA biosynthesis;ko00513//Various types of N-glycan biosynthesis;ko00510//N-Glycan biosynthesis	Genetic Information Processing;Metabolism	Translation;Lipid metabolism;Global and overview maps;Glycan biosynthesis and metabolism;Folding, sorting and degradation	2.24747	up
19888753	BBA_05741	4-hydroxyacetophenone monooxygenase	ko03008//Ribosome biogenesis in eukaryotes;ko04146//Peroxisome;ko00250//Alanine, aspartate and glutamate metabolism;ko00650//Butanoate metabolism;ko01100//Metabolic pathways;ko00350//Tyrosine metabolism;ko00310//Lysine degradation;ko00260//Glycine, serine and threonine metabolism;ko00760//Nicotinate and nicotinamide metabolism	Genetic Information Processing;Metabolism;Cellular Processes	Carbohydrate metabolism;Transport and catabolism;Metabolism of cofactors and vitamins;Amino acid metabolism;Global and overview maps;Translation	-4.02472	down
19891824	BBA_08812	secreted lipase 1 precursor	ko03020//RNA polymerase;ko01100//Metabolic pathways;ko00520//Amino sugar and nucleotide sugar metabolism;ko04144//Endocytosis	Genetic Information Processing;Metabolism;Cellular Processes	Global and overview maps;Transport and catabolism;Carbohydrate metabolism;Transcription	-3.50318	down
19886844	BBA_03832	PAN domain containing protein	ko04933//AGE-RAGE signaling pathway in diabetic complications	Human Diseases	Endocrine and metabolic diseases	-3.01044	down
19884198	BBA_01186	hypothetical protein BBA_01186	ko04144//Endocytosis;ko04933//AGE-RAGE signaling pathway in diabetic complications	Human Diseases;Cellular Processes	Endocrine and metabolic diseases;Transport and catabolism	-10.6163	down
19886922	BBA_03910	oxidoreductase FAD-binding domain-containing protein	ko04933//AGE-RAGE signaling pathway in diabetic complications;ko04144//Endocytosis	Human Diseases;Cellular Processes	Transport and catabolism;Endocrine and metabolic diseases	-4.90086	down
19883542	BBA_00530	Hydrophobin 2	ko04011//MAPK signaling pathway - yeast;ko04933//AGE-RAGE signaling pathway in diabetic complications	Human Diseases;Environmental Information Processing	Signal transduction;Endocrine and metabolic diseases	4.44556	up
19883997	BBA_00985	MFS transporter	ko00360//Phenylalanine metabolism;ko00330//Arginine and proline metabolism;ko00380//Tryptophan metabolism	Metabolism	Amino acid metabolism	-2.30316	down
19887415	BBA_04403	amidase-like protein	ko00360//Phenylalanine metabolism;ko00330//Arginine and proline metabolism;ko00380//Tryptophan metabolism	Metabolism	Amino acid metabolism	-8.56362	down
19888272	BBA_05260	CMGC/SRPK protein kinase	ko00310//Lysine degradation	Metabolism	Amino acid metabolism	4.08287	up
19892801	BBA_09789	general amidase	ko00330//Arginine and proline metabolism;ko00380//Tryptophan metabolism;ko00360//Phenylalanine metabolism	Metabolism	Amino acid metabolism	2.53973	up
19893081	BBA_10069	histone-lysine N-methyltransferase	ko00310//Lysine degradation	Metabolism	Amino acid metabolism	8.35186	up
19891756	BBA_08744	aspartokinase-like protein	ko00260//Glycine, serine and threonine metabolism;ko01210//2-Oxocarboxylic acid metabolism;ko01230//Biosynthesis of amino acids;ko01100//Metabolic pathways;ko00261//Monobactam biosynthesis;ko00300//Lysine biosynthesis;ko01110//Biosynthesis of secondary metabolites;ko01130//Biosynthesis of antibiotics;ko00270//Cysteine and methionine metabolism	Metabolism	Amino acid metabolism;Biosynthesis of other secondary metabolites;Global and overview maps	3.73635	up
19892316	BBA_09304	putative pyrroline-5-carboxylate reductase	ko01110//Biosynthesis of secondary metabolites;ko01130//Biosynthesis of antibiotics;ko00330//Arginine and proline metabolism;ko00630//Glyoxylate and dicarboxylate metabolism;ko01230//Biosynthesis of amino acids;ko01100//Metabolic pathways	Metabolism	Amino acid metabolism;Carbohydrate metabolism;Global and overview maps	-4.53566	down
19891530	BBA_08518	D-3-phosphoglycerate dehydrogenase	ko01130//Biosynthesis of antibiotics;ko01200//Carbon metabolism;ko01100//Metabolic pathways;ko00680//Methane metabolism;ko01230//Biosynthesis of amino acids;ko00260//Glycine, serine and threonine metabolism	Metabolism	Amino acid metabolism;Energy metabolism;Global and overview maps	-4.28663	down
19884538	BBA_01526	putative phosphoglyceromutase	ko00260//Glycine, serine and threonine metabolism;ko01110//Biosynthesis of secondary metabolites;ko01230//Biosynthesis of amino acids;ko01200//Carbon metabolism;ko01130//Biosynthesis of antibiotics;ko00010//Glycolysis / Gluconeogenesis;ko01100//Metabolic pathways;ko00680//Methane metabolism	Metabolism	Amino acid metabolism;Energy metabolism;Global and overview maps;Carbohydrate metabolism	2.26816	up
19884154	BBA_01142	carboxymuconolactone decarboxylase	ko00280//Valine, leucine and isoleucine degradation;ko01100//Metabolic pathways	Metabolism	Amino acid metabolism;Global and overview maps	2.47519	up
19884668	BBA_01656	amine oxidase	ko00330//Arginine and proline metabolism;ko01100//Metabolic pathways;ko00350//Tyrosine metabolism;ko00340//Histidine metabolism;ko00260//Glycine, serine and threonine metabolism;ko01110//Biosynthesis of secondary metabolites;ko00360//Phenylalanine metabolism;ko00380//Tryptophan metabolism	Metabolism	Amino acid metabolism;Global and overview maps	7.98603	up
19885948	BBA_02936	peptidase family protein	ko00220//Arginine biosynthesis;ko01130//Biosynthesis of antibiotics;ko01210//2-Oxocarboxylic acid metabolism;ko01230//Biosynthesis of amino acids;ko01100//Metabolic pathways;ko01110//Biosynthesis of secondary metabolites	Metabolism	Amino acid metabolism;Global and overview maps	7.06816	up
19886121	BBA_03109	homogentisate 1,2-dioxygenase	ko00350//Tyrosine metabolism;ko01100//Metabolic pathways	Metabolism	Amino acid metabolism;Global and overview maps	2.40214	up
19886203	BBA_03191	argininosuccinate lyase	ko01110//Biosynthesis of secondary metabolites;ko00250//Alanine, aspartate and glutamate metabolism;ko01100//Metabolic pathways;ko00220//Arginine biosynthesis;ko01230//Biosynthesis of amino acids;ko01130//Biosynthesis of antibiotics	Metabolism	Amino acid metabolism;Global and overview maps	3.54561	up
19886650	BBA_03638	MFS transporter	ko00300//Lysine biosynthesis;ko01100//Metabolic pathways;ko01210//2-Oxocarboxylic acid metabolism;ko01230//Biosynthesis of amino acids;ko01130//Biosynthesis of antibiotics	Metabolism	Amino acid metabolism;Global and overview maps	-2.23526	down
19888895	BBA_05883	beta-eliminating lyase	ko00260//Glycine, serine and threonine metabolism;ko01130//Biosynthesis of antibiotics;ko01230//Biosynthesis of amino acids;ko01110//Biosynthesis of secondary metabolites;ko01100//Metabolic pathways	Metabolism	Amino acid metabolism;Global and overview maps	2.48174	up
19890652	BBA_07640	tyrosinase-like protein	ko01100//Metabolic pathways;ko01110//Biosynthesis of secondary metabolites;ko00350//Tyrosine metabolism	Metabolism	Amino acid metabolism;Global and overview maps	2.57634	up
19891310	BBA_08298	maleylacetoacetate isomerase	ko00350//Tyrosine metabolism;ko01100//Metabolic pathways	Metabolism	Amino acid metabolism;Global and overview maps	2.24708	up
19886831	BBA_03819	l-lactate dehydrogenase	ko01130//Biosynthesis of antibiotics;ko00010//Glycolysis / Gluconeogenesis;ko00640//Propanoate metabolism;ko00270//Cysteine and methionine metabolism;ko00620//Pyruvate metabolism;ko01100//Metabolic pathways;ko01110//Biosynthesis of secondary metabolites	Metabolism	Amino acid metabolism;Global and overview maps;Carbohydrate metabolism	4.83551	up
19888845	BBA_05833	major facilitator superfamily transporter	ko00380//Tryptophan metabolism;ko00020//Citrate cycle (TCA cycle);ko01100//Metabolic pathways;ko01210//2-Oxocarboxylic acid metabolism;ko01230//Biosynthesis of amino acids;ko01200//Carbon metabolism;ko01130//Biosynthesis of antibiotics;ko00630//Glyoxylate and dicarboxylate metabolism;ko01110//Biosynthesis of secondary metabolites	Metabolism	Amino acid metabolism;Global and overview maps;Carbohydrate metabolism	11.1674	up
19889485	BBA_06473	Cytochrome P450 CYP684A2	ko00680//Methane metabolism;ko01200//Carbon metabolism;ko00071//Fatty acid degradation;ko01130//Biosynthesis of antibiotics;ko00350//Tyrosine metabolism;ko01110//Biosynthesis of secondary metabolites;ko01100//Metabolic pathways;ko00010//Glycolysis / Gluconeogenesis	Metabolism	Amino acid metabolism;Global and overview maps;Energy metabolism;Carbohydrate metabolism;Lipid metabolism	-2.17815	down
19886218	BBA_03206	acid phosphatase	ko00730//Thiamine metabolism;ko00380//Tryptophan metabolism;ko01100//Metabolic pathways;ko00740//Riboflavin metabolism;ko00360//Phenylalanine metabolism;ko00330//Arginine and proline metabolism	Metabolism	Amino acid metabolism;Global and overview maps;Metabolism of cofactors and vitamins	2.2026	up
19893265	BBA_10253	sexual development transcription factor NsdD	ko01100//Metabolic pathways;ko00480//Glutathione metabolism;ko00270//Cysteine and methionine metabolism	Metabolism	Amino acid metabolism;Global and overview maps;Metabolism of other amino acids	5.89159	up
19888665	BBA_05653	major facilitator superfamily transporter	ko00230//Purine metabolism;ko00250//Alanine, aspartate and glutamate metabolism;ko01100//Metabolic pathways	Metabolism	Amino acid metabolism;Global and overview maps;Nucleotide metabolism	-2.8591	down
19890382	BBA_07370	penicillin-binding protein	ko01100//Metabolic pathways;ko00250//Alanine, aspartate and glutamate metabolism;ko00240//Pyrimidine metabolism	Metabolism	Amino acid metabolism;Global and overview maps;Nucleotide metabolism	4.9023	up
19887691	BBA_04679	urea amidolyase, putative	ko01100//Metabolic pathways;ko00791//Atrazine degradation;ko00220//Arginine biosynthesis	Metabolism	Amino acid metabolism;Global and overview maps;Xenobiotics biodegradation and metabolism	-3.50709	down
19892024	BBA_09012	Cytochrome P450 CYP617A1	ko00380//Tryptophan metabolism;ko00071//Fatty acid degradation	Metabolism	Amino acid metabolism;Lipid metabolism	2.01308	up
19887740	BBA_04728	coenzyme A transferase	ko00280//Valine, leucine and isoleucine degradation;ko00650//Butanoate metabolism;ko00072//Synthesis and degradation of ketone bodies	Metabolism	Amino acid metabolism;Lipid metabolism;Carbohydrate metabolism	3.12286	up
19893245	BBA_10233	sexual development transcription factor NsdD	ko01100//Metabolic pathways;ko00270//Cysteine and methionine metabolism;ko00480//Glutathione metabolism	Metabolism	Amino acid metabolism;Metabolism of other amino acids;Global and overview maps	2.03287	up
19892091	BBA_09079	major facilitator superfamily protein	ko01100//Metabolic pathways;ko00250//Alanine, aspartate and glutamate metabolism;ko00230//Purine metabolism	Metabolism	Amino acid metabolism;Nucleotide metabolism;Global and overview maps	-2.87508	down
19886820	BBA_03808	NADPH-dependent 1-acyl dihydroxyacetone phosphate reductase, putative	ko00254//Aflatoxin biosynthesis;ko01130//Biosynthesis of antibiotics	Metabolism	Biosynthesis of other secondary metabolites;Global and overview maps	8.89023	up
19887939	BBA_04927	arylesterase/monooxygenase	ko01130//Biosynthesis of antibiotics;ko00254//Aflatoxin biosynthesis	Metabolism	Biosynthesis of other secondary metabolites;Global and overview maps	3.35085	up
19893117	BBA_10105	nonribosomal peptide synthase	ko00404//Staurosporine biosynthesis;ko01130//Biosynthesis of antibiotics	Metabolism	Biosynthesis of other secondary metabolites;Global and overview maps	-3.86591	down
19884129	BBA_01117	C6 zinc finger domain-containing protein	ko00620//Pyruvate metabolism	Metabolism	Carbohydrate metabolism	2.87254	up
19885168	BBA_02156	sporulation associated protein	ko00620//Pyruvate metabolism	Metabolism	Carbohydrate metabolism	-3.55895	down
19886813	BBA_03801	AAA family ATPase	ko00562//Inositol phosphate metabolism;ko00053//Ascorbate and aldarate metabolism	Metabolism	Carbohydrate metabolism	4.16534	up
19887679	BBA_04667	chitin synthase 3a	ko00520//Amino sugar and nucleotide sugar metabolism	Metabolism	Carbohydrate metabolism	-2.98904	down
19889020	BBA_06008	FAD binding domain-containing protein	ko00620//Pyruvate metabolism	Metabolism	Carbohydrate metabolism	-3.52815	down
19889788	BBA_06776	hypothetical protein BBA_06776	ko00500//Starch and sucrose metabolism	Metabolism	Carbohydrate metabolism	-2.89599	down
19890158	BBA_07146	LysM domain-containing protein	ko00500//Starch and sucrose metabolism	Metabolism	Carbohydrate metabolism	2.16284	up
19890581	BBA_07569	nuclear pore protein	ko00520//Amino sugar and nucleotide sugar metabolism	Metabolism	Carbohydrate metabolism	-2.17451	down
19890583	BBA_07571	nuclear pore protein	ko00520//Amino sugar and nucleotide sugar metabolism	Metabolism	Carbohydrate metabolism	-2.62908	down
19891273	BBA_08261	inositol oxygenase, putative	ko00562//Inositol phosphate metabolism;ko00053//Ascorbate and aldarate metabolism	Metabolism	Carbohydrate metabolism	2.27463	up
19891501	BBA_08489	DJ-1/PfpI family protein	ko00620//Pyruvate metabolism	Metabolism	Carbohydrate metabolism	2.01132	up
19892223	BBA_09211	exo-beta-1,3-glucanase, putative	ko00500//Starch and sucrose metabolism	Metabolism	Carbohydrate metabolism	6.972	up
19887954	BBA_04942	fluG protein	ko00250//Alanine, aspartate and glutamate metabolism;ko00910//Nitrogen metabolism;ko00630//Glyoxylate and dicarboxylate metabolism;ko00220//Arginine biosynthesis;ko01230//Biosynthesis of amino acids;ko01100//Metabolic pathways	Metabolism	Carbohydrate metabolism;Amino acid metabolism;Energy metabolism;Global and overview maps	-2.02166	down
19889639	BBA_06627	dihydrodipicolinate synthase	ko01100//Metabolic pathways;ko00630//Glyoxylate and dicarboxylate metabolism;ko00330//Arginine and proline metabolism	Metabolism	Carbohydrate metabolism;Amino acid metabolism;Global and overview maps	2.14674	up
19891192	BBA_08180	MFS multidrug resistance transporter, putative	ko01100//Metabolic pathways;ko00380//Tryptophan metabolism;ko00360//Phenylalanine metabolism;ko00030//Pentose phosphate pathway;ko00330//Arginine and proline metabolism	Metabolism	Carbohydrate metabolism;Amino acid metabolism;Global and overview maps	2.50785	up
19890589	BBA_07577	group II pyridoxal-5-phosphate decarboxylase	ko00650//Butanoate metabolism;ko00410//beta-Alanine metabolism;ko01110//Biosynthesis of secondary metabolites;ko01100//Metabolic pathways;ko00430//Taurine and hypotaurine metabolism;ko00250//Alanine, aspartate and glutamate metabolism	Metabolism	Carbohydrate metabolism;Amino acid metabolism;Metabolism of other amino acids;Global and overview maps	11.2375	up
19892267	BBA_09255	acetate kinase	ko00620//Pyruvate metabolism;ko00680//Methane metabolism;ko01200//Carbon metabolism;ko00430//Taurine and hypotaurine metabolism;ko00640//Propanoate metabolism;ko01100//Metabolic pathways	Metabolism	Carbohydrate metabolism;Energy metabolism;Metabolism of other amino acids;Global and overview maps	4.52277	up
19884174	BBA_01162	hypothetical protein BBA_01162	ko01100//Metabolic pathways;ko00520//Amino sugar and nucleotide sugar metabolism	Metabolism	Carbohydrate metabolism;Global and overview maps	-4.22732	down
19885681	BBA_02669	hypothetical protein BBA_02669	ko01100//Metabolic pathways;ko00520//Amino sugar and nucleotide sugar metabolism	Metabolism	Carbohydrate metabolism;Global and overview maps	3.03103	up
19885979	BBA_02967	Mmc protein	ko00520//Amino sugar and nucleotide sugar metabolism;ko01100//Metabolic pathways	Metabolism	Carbohydrate metabolism;Global and overview maps	-3.44663	down
19886482	BBA_03470	extracellular protein	ko01100//Metabolic pathways;ko00520//Amino sugar and nucleotide sugar metabolism	Metabolism	Carbohydrate metabolism;Global and overview maps	4.45484	up
19886505	BBA_03493	cell wall protein	ko00520//Amino sugar and nucleotide sugar metabolism;ko01100//Metabolic pathways	Metabolism	Carbohydrate metabolism;Global and overview maps	-2.35251	down
19888911	BBA_05899	carbohydrate esterase family 9	ko01130//Biosynthesis of antibiotics;ko00520//Amino sugar and nucleotide sugar metabolism	Metabolism	Carbohydrate metabolism;Global and overview maps	2.86988	up
19889913	BBA_06901	hypothetical protein BBA_06901	ko01100//Metabolic pathways;ko00520//Amino sugar and nucleotide sugar metabolism	Metabolism	Carbohydrate metabolism;Global and overview maps	2.96935	up
19890799	BBA_07787	cobalamin synthesis protein	ko01100//Metabolic pathways;ko00520//Amino sugar and nucleotide sugar metabolism	Metabolism	Carbohydrate metabolism;Global and overview maps	4.27598	up
19891678	BBA_08666	bacteriodes thetaiotaomicron symbiotic chitinase	ko01100//Metabolic pathways;ko00520//Amino sugar and nucleotide sugar metabolism	Metabolism	Carbohydrate metabolism;Global and overview maps	-4.0501	down
19892221	BBA_09209	chitinase-like protein	ko00520//Amino sugar and nucleotide sugar metabolism;ko01100//Metabolic pathways	Metabolism	Carbohydrate metabolism;Global and overview maps	4.16534	up
19892222	BBA_09210	hypothetical protein BBA_09210	ko01100//Metabolic pathways;ko00520//Amino sugar and nucleotide sugar metabolism	Metabolism	Carbohydrate metabolism;Global and overview maps	7.56031	up
19892567	BBA_09555	hypothetical protein BBA_09555	ko00520//Amino sugar and nucleotide sugar metabolism;ko01100//Metabolic pathways	Metabolism	Carbohydrate metabolism;Global and overview maps	-7.75189	down
19892862	BBA_09850	putative pyruvate decarboxylase	ko01100//Metabolic pathways;ko00010//Glycolysis / Gluconeogenesis;ko01110//Biosynthesis of secondary metabolites	Metabolism	Carbohydrate metabolism;Global and overview maps	5.78482	up
19893010	BBA_09998	conidial wall protein	ko01100//Metabolic pathways;ko00520//Amino sugar and nucleotide sugar metabolism	Metabolism	Carbohydrate metabolism;Global and overview maps	-2.40235	down
19893090	BBA_10078	hypothetical protein BBA_10078	ko00010//Glycolysis / Gluconeogenesis;ko01100//Metabolic pathways;ko01110//Biosynthesis of secondary metabolites	Metabolism	Carbohydrate metabolism;Global and overview maps	4.58464	up
19888630	BBA_05618	transaldolase-like protein	ko00280//Valine, leucine and isoleucine degradation;ko00640//Propanoate metabolism;ko01110//Biosynthesis of secondary metabolites;ko01100//Metabolic pathways;ko01130//Biosynthesis of antibiotics	Metabolism	Carbohydrate metabolism;Global and overview maps;Amino acid metabolism	8.67348	up
19890795	BBA_07783	CFEM domain-containing protein	ko00040//Pentose and glucuronate interconversions;ko01100//Metabolic pathways;ko00260//Glycine, serine and threonine metabolism	Metabolism	Carbohydrate metabolism;Global and overview maps;Amino acid metabolism	-2.53297	down
19884255	BBA_01243	D-galacturonic acid reductase	ko01100//Metabolic pathways;ko00040//Pentose and glucuronate interconversions;ko00561//Glycerolipid metabolism	Metabolism	Carbohydrate metabolism;Global and overview maps;Lipid metabolism	2.82167	up
19890625	BBA_07613	Cytochrome P450 CYP684A2	ko01100//Metabolic pathways;ko01200//Carbon metabolism;ko01130//Biosynthesis of antibiotics;ko01110//Biosynthesis of secondary metabolites;ko00350//Tyrosine metabolism;ko00071//Fatty acid degradation;ko00010//Glycolysis / Gluconeogenesis;ko00680//Methane metabolism	Metabolism	Carbohydrate metabolism;Global and overview maps;Lipid metabolism;Amino acid metabolism;Energy metabolism	5.50151	up
19891437	BBA_08425	Cytochrome P450 CYP5262A3	ko00010//Glycolysis / Gluconeogenesis;ko00680//Methane metabolism;ko00071//Fatty acid degradation;ko01100//Metabolic pathways;ko01110//Biosynthesis of secondary metabolites;ko01130//Biosynthesis of antibiotics;ko00350//Tyrosine metabolism;ko01200//Carbon metabolism	Metabolism	Carbohydrate metabolism;Global and overview maps;Lipid metabolism;Energy metabolism;Amino acid metabolism	2.35905	up
19887404	BBA_04392	lipase/thioesterase	ko01100//Metabolic pathways;ko00240//Pyrimidine metabolism;ko00040//Pentose and glucuronate interconversions;ko00250//Alanine, aspartate and glutamate metabolism	Metabolism	Carbohydrate metabolism;Global and overview maps;Nucleotide metabolism;Amino acid metabolism	-2.41241	down
19888912	BBA_05900	enoyl-CoA hydratase/isomerase family protein	ko01212//Fatty acid metabolism;ko00280//Valine, leucine and isoleucine degradation;ko00410//beta-Alanine metabolism;ko00640//Propanoate metabolism;ko00062//Fatty acid elongation;ko00071//Fatty acid degradation;ko01100//Metabolic pathways;ko00310//Lysine degradation;ko00380//Tryptophan metabolism;ko01110//Biosynthesis of secondary metabolites;ko00650//Butanoate metabolism;ko01130//Biosynthesis of …	Metabolism	Carbohydrate metabolism;Lipid metabolism;Amino acid metabolism;Global and overview maps;Metabolism of other amino acids	4.85339	up
19887982	BBA_04970	dihydroxyacetone kinase	ko01100//Metabolic pathways;ko00051//Fructose and mannose metabolism;ko00680//Methane metabolism;ko00561//Glycerolipid metabolism;ko01200//Carbon metabolism	Metabolism	Carbohydrate metabolism;Lipid metabolism;Energy metabolism;Global and overview maps	3.38897	up
19883637	BBA_00625	Glycoside hydrolase, catalytic core	ko01100//Metabolic pathways;ko00603//Glycosphingolipid biosynthesis - globo and isoglobo series;ko00561//Glycerolipid metabolism;ko00052//Galactose metabolism;ko00600//Sphingolipid metabolism	Metabolism	Carbohydrate metabolism;Lipid metabolism;Glycan biosynthesis and metabolism;Global and overview maps	2.94451	up
19886895	BBA_03883	phytase, putative	ko01100//Metabolic pathways;ko00740//Riboflavin metabolism;ko00562//Inositol phosphate metabolism;ko00730//Thiamine metabolism	Metabolism	Carbohydrate metabolism;Metabolism of cofactors and vitamins;Global and overview maps	4.05779	up
19890565	BBA_07553	glutamate decarboxylase	ko00430//Taurine and hypotaurine metabolism;ko01100//Metabolic pathways;ko00410//beta-Alanine metabolism;ko01110//Biosynthesis of secondary metabolites;ko00250//Alanine, aspartate and glutamate metabolism;ko00650//Butanoate metabolism	Metabolism	Carbohydrate metabolism;Metabolism of other amino acids;Global and overview maps;Amino acid metabolism	2.23457	up
19883956	BBA_00944	nitrite transporter	ko00910//Nitrogen metabolism	Metabolism	Energy metabolism	2.07125	up
19891209	BBA_08197	2-nitropropane dioxygenase	ko00910//Nitrogen metabolism	Metabolism	Energy metabolism	2.07335	up
19891928	BBA_08916	carbonic anhydrase	ko00910//Nitrogen metabolism	Metabolism	Energy metabolism	-2.03407	down
19885171	BBA_02159	homoserine O-acetyltransferase	ko01110//Biosynthesis of secondary metabolites;ko00920//Sulfur metabolism;ko01100//Metabolic pathways;ko00270//Cysteine and methionine metabolism;ko01130//Biosynthesis of antibiotics	Metabolism	Energy metabolism;Amino acid metabolism;Global and overview maps	3.12586	up
19885352	BBA_02340	hypothetical protein BBA_02340	ko00450//Selenocompound metabolism;ko01110//Biosynthesis of secondary metabolites;ko00270//Cysteine and methionine metabolism;ko01100//Metabolic pathways;ko01230//Biosynthesis of amino acids;ko00920//Sulfur metabolism;ko01130//Biosynthesis of antibiotics	Metabolism	Energy metabolism;Amino acid metabolism;Global and overview maps;Metabolism of other amino acids	3.14516	up
19885553	BBA_02541	dihydroxyacetone kinase	ko00051//Fructose and mannose metabolism;ko00561//Glycerolipid metabolism;ko00680//Methane metabolism;ko01200//Carbon metabolism;ko01100//Metabolic pathways	Metabolism	Energy metabolism;Carbohydrate metabolism;Global and overview maps;Lipid metabolism	-10.3386	down
19886274	BBA_03262	MYB DNA-binding domain-containing protein	ko01100//Metabolic pathways;ko00190//Oxidative phosphorylation	Metabolism	Energy metabolism;Global and overview maps	2.06803	up
19883366	BBA_00354	2-deoxyglucose-6-phosphate phosphatase	ko01100//Metabolic pathways	Metabolism	Global and overview maps	-8.66801	down
19885770	BBA_02758	hypothetical protein BBA_02758	ko01100//Metabolic pathways	Metabolism	Global and overview maps	2.23842	up
19885771	BBA_02759	hypothetical protein BBA_02759	ko01100//Metabolic pathways	Metabolism	Global and overview maps	3.70637	up
19886483	BBA_03471	FAD dependent oxidoreductase domain containing protein	ko01100//Metabolic pathways	Metabolism	Global and overview maps	-3.46402	down
19889738	BBA_06726	Cytochrome P450 CYP625A1	ko01100//Metabolic pathways	Metabolism	Global and overview maps	9.01094	up
19884915	BBA_01903	adenosylhomocysteinase	ko01100//Metabolic pathways;ko00270//Cysteine and methionine metabolism	Metabolism	Global and overview maps;Amino acid metabolism	2.08144	up
19885434	BBA_02422	hypothetical protein BBA_02422	ko01100//Metabolic pathways;ko00260//Glycine, serine and threonine metabolism	Metabolism	Global and overview maps;Amino acid metabolism	2.71892	up
19885815	BBA_02803	fumarylacetoacetase-like protein	ko01100//Metabolic pathways;ko00350//Tyrosine metabolism	Metabolism	Global and overview maps;Amino acid metabolism	2.67948	up
19886232	BBA_03220	hypothetical protein BBA_03220	ko01130//Biosynthesis of antibiotics;ko00330//Arginine and proline metabolism;ko01230//Biosynthesis of amino acids;ko00220//Arginine biosynthesis;ko01110//Biosynthesis of secondary metabolites;ko01100//Metabolic pathways	Metabolism	Global and overview maps;Amino acid metabolism	-4.89406	down
19887630	BBA_04618	glucose-methanol-choline (gmc) oxidoreductase	ko01100//Metabolic pathways;ko00260//Glycine, serine and threonine metabolism	Metabolism	Global and overview maps;Amino acid metabolism	2.7544	up
19891701	BBA_08689	Putative GMC oxidoreductase	ko01100//Metabolic pathways;ko00260//Glycine, serine and threonine metabolism	Metabolism	Global and overview maps;Amino acid metabolism	2.42837	up
19891777	BBA_08765	tyrosinase-like protein	ko01100//Metabolic pathways;ko01110//Biosynthesis of secondary metabolites;ko00350//Tyrosine metabolism	Metabolism	Global and overview maps;Amino acid metabolism	-3.22698	down
19892298	BBA_09286	oxygenase-like protein	ko00350//Tyrosine metabolism;ko01100//Metabolic pathways	Metabolism	Global and overview maps;Amino acid metabolism	4.93205	up
19893180	BBA_10168	geranylgeranyl pyrophosphate synthetase	ko00400//Phenylalanine, tyrosine and tryptophan biosynthesis;ko01130//Biosynthesis of antibiotics;ko01230//Biosynthesis of amino acids;ko01100//Metabolic pathways;ko01110//Biosynthesis of secondary metabolites	Metabolism	Global and overview maps;Amino acid metabolism	-2.47509	down
19886814	BBA_03802	enoyl-CoA hydratase/isomerase family protein	ko00650//Butanoate metabolism;ko00640//Propanoate metabolism;ko00380//Tryptophan metabolism;ko00410//beta-Alanine metabolism;ko01100//Metabolic pathways;ko00062//Fatty acid elongation;ko01130//Biosynthesis of antibiotics;ko01200//Carbon metabolism;ko00280//Valine, leucine and isoleucine degradation;ko01212//Fatty acid metabolism;ko00071//Fatty acid degradation;ko00310//Lysine degradation;ko01110/…	Metabolism	Global and overview maps;Amino acid metabolism;Carbohydrate metabolism;Metabolism of other amino acids;Lipid metabolism	4.31734	up
19891233	BBA_08221	4-coumarate-CoA ligase	ko01110//Biosynthesis of secondary metabolites;ko00130//Ubiquinone and other terpenoid-quinone biosynthesis;ko00360//Phenylalanine metabolism;ko01100//Metabolic pathways	Metabolism	Global and overview maps;Amino acid metabolism;Metabolism of cofactors and vitamins	6.14842	up
19886968	BBA_03956	sterigmatocystin 8-O-methyltransferase precursor, putative	ko01130//Biosynthesis of antibiotics;ko00254//Aflatoxin biosynthesis	Metabolism	Global and overview maps;Biosynthesis of other secondary metabolites	-2.0119	down
19889632	BBA_06620	short chain oxidoreductase (CsgA), putative	ko01130//Biosynthesis of antibiotics;ko00254//Aflatoxin biosynthesis	Metabolism	Global and overview maps;Biosynthesis of other secondary metabolites	5.63927	up
19891234	BBA_08222	nonribosomal peptide synthase, putative	ko01130//Biosynthesis of antibiotics;ko00404//Staurosporine biosynthesis	Metabolism	Global and overview maps;Biosynthesis of other secondary metabolites	4.42314	up
19892893	BBA_09881	sterigmatocystin 8-O-methyltransferase	ko01130//Biosynthesis of antibiotics;ko00254//Aflatoxin biosynthesis	Metabolism	Global and overview maps;Biosynthesis of other secondary metabolites	2.69487	up
19883334	BBA_00322	metalloprotease-like protein	ko00520//Amino sugar and nucleotide sugar metabolism;ko01100//Metabolic pathways	Metabolism	Global and overview maps;Carbohydrate metabolism	2.99541	up
19884854	BBA_01842	nucleotide sugar dehydrogenase	ko01100//Metabolic pathways;ko00040//Pentose and glucuronate interconversions;ko00520//Amino sugar and nucleotide sugar metabolism;ko00053//Ascorbate and aldarate metabolism	Metabolism	Global and overview maps;Carbohydrate metabolism	2.9023	up
19884889	BBA_01877	alpha-glucosidase b	ko00500//Starch and sucrose metabolism;ko01100//Metabolic pathways;ko00052//Galactose metabolism	Metabolism	Global and overview maps;Carbohydrate metabolism	2.12289	up
19884974	BBA_01962	hypothetical protein BBA_01962	ko01100//Metabolic pathways;ko00520//Amino sugar and nucleotide sugar metabolism	Metabolism	Global and overview maps;Carbohydrate metabolism	-3.42695	down
19885034	BBA_02022	hypothetical protein BBA_02022	ko00520//Amino sugar and nucleotide sugar metabolism;ko01100//Metabolic pathways	Metabolism	Global and overview maps;Carbohydrate metabolism	2.49696	up
19885140	BBA_02128	Glycoside hydrolase, family 31	ko01100//Metabolic pathways;ko00052//Galactose metabolism;ko00500//Starch and sucrose metabolism	Metabolism	Global and overview maps;Carbohydrate metabolism	-3.27236	down
19885154	BBA_02142	phosphoglucose isomerase	ko01200//Carbon metabolism;ko00010//Glycolysis / Gluconeogenesis;ko00500//Starch and sucrose metabolism;ko01100//Metabolic pathways;ko00520//Amino sugar and nucleotide sugar metabolism;ko01110//Biosynthesis of secondary metabolites;ko01130//Biosynthesis of antibiotics;ko00030//Pentose phosphate pathway	Metabolism	Global and overview maps;Carbohydrate metabolism	2.18299	up
19886035	BBA_03023	hypothetical protein BBA_03023	ko01100//Metabolic pathways;ko00520//Amino sugar and nucleotide sugar metabolism	Metabolism	Global and overview maps;Carbohydrate metabolism	2.97425	up
19886172	BBA_03160	dimeric dihydrodiol dehydrogenase	ko00562//Inositol phosphate metabolism;ko01130//Biosynthesis of antibiotics;ko01100//Metabolic pathways	Metabolism	Global and overview maps;Carbohydrate metabolism	2.20166	up
19887073	BBA_04061	tyrosinase 2	ko01100//Metabolic pathways;ko00520//Amino sugar and nucleotide sugar metabolism	Metabolism	Global and overview maps;Carbohydrate metabolism	3.54914	up
19887275	BBA_04263	Bys1 family protein	ko00520//Amino sugar and nucleotide sugar metabolism;ko01100//Metabolic pathways	Metabolism	Global and overview maps;Carbohydrate metabolism	3.44752	up
19887981	BBA_04969	ribose 5-phosphate isomerase	ko01230//Biosynthesis of amino acids;ko00030//Pentose phosphate pathway;ko01130//Biosynthesis of antibiotics;ko01200//Carbon metabolism;ko01110//Biosynthesis of secondary metabolites;ko00051//Fructose and mannose metabolism;ko01100//Metabolic pathways	Metabolism	Global and overview maps;Carbohydrate metabolism	3.2184	up
19888388	BBA_05376	alpha-amylase A type-3	ko01100//Metabolic pathways;ko00500//Starch and sucrose metabolism	Metabolism	Global and overview maps;Carbohydrate metabolism	3.65664	up
19888448	BBA_05436	hypothetical protein BBA_05436	ko00520//Amino sugar and nucleotide sugar metabolism;ko01100//Metabolic pathways	Metabolism	Global and overview maps;Carbohydrate metabolism	3.98145	up
19888641	BBA_05629	carbohydrate esterase family 9	ko00520//Amino sugar and nucleotide sugar metabolism;ko01130//Biosynthesis of antibiotics	Metabolism	Global and overview maps;Carbohydrate metabolism	2.9778	up
19888714	BBA_05702	WSC domain-containing protein	ko00520//Amino sugar and nucleotide sugar metabolism;ko00500//Starch and sucrose metabolism;ko01100//Metabolic pathways	Metabolism	Global and overview maps;Carbohydrate metabolism	-3.59804	down
19888920	BBA_05908	hypothetical protein BBA_05908	ko01100//Metabolic pathways;ko00520//Amino sugar and nucleotide sugar metabolism	Metabolism	Global and overview maps;Carbohydrate metabolism	-2.68829	down
19888941	BBA_05929	WSC domain-containing protein	ko01100//Metabolic pathways;ko00520//Amino sugar and nucleotide sugar metabolism	Metabolism	Global and overview maps;Carbohydrate metabolism	2.6612	up
19888951	BBA_05939	fungal specific transcription factor	ko00052//Galactose metabolism;ko01100//Metabolic pathways	Metabolism	Global and overview maps;Carbohydrate metabolism	2.22825	up
19889329	BBA_06317	chitinase-like protein	ko00520//Amino sugar and nucleotide sugar metabolism;ko01100//Metabolic pathways	Metabolism	Global and overview maps;Carbohydrate metabolism	2.6547	up
19889372	BBA_06360	Succinyl-CoA synthetase, beta subunit	ko01100//Metabolic pathways;ko01110//Biosynthesis of secondary metabolites;ko00640//Propanoate metabolism;ko01130//Biosynthesis of antibiotics;ko00020//Citrate cycle (TCA cycle);ko01200//Carbon metabolism	Metabolism	Global and overview maps;Carbohydrate metabolism	2.00134	up
19889379	BBA_06367	succinate-CoA ligase	ko00640//Propanoate metabolism;ko00020//Citrate cycle (TCA cycle);ko01200//Carbon metabolism;ko01110//Biosynthesis of secondary metabolites;ko01130//Biosynthesis of antibiotics;ko01100//Metabolic pathways	Metabolism	Global and overview maps;Carbohydrate metabolism	2.54972	up
19890757	BBA_07745	Glycoside hydrolase, catalytic core	ko00520//Amino sugar and nucleotide sugar metabolism;ko01100//Metabolic pathways	Metabolism	Global and overview maps;Carbohydrate metabolism	3.71357	up
19890863	BBA_07851	hypothetical protein BBA_07851	ko00520//Amino sugar and nucleotide sugar metabolism;ko01100//Metabolic pathways	Metabolism	Global and overview maps;Carbohydrate metabolism	5.34333	up
19891414	BBA_08402	monooxygenase-like protein	ko00520//Amino sugar and nucleotide sugar metabolism;ko01100//Metabolic pathways	Metabolism	Global and overview maps;Carbohydrate metabolism	2.34551	up
19891804	BBA_08792	DUF300 domain protein, putative	ko00520//Amino sugar and nucleotide sugar metabolism;ko01100//Metabolic pathways	Metabolism	Global and overview maps;Carbohydrate metabolism	5.15125	up
19891990	BBA_08978	hypothetical protein BBA_08978	ko00520//Amino sugar and nucleotide sugar metabolism;ko01100//Metabolic pathways	Metabolism	Global and overview maps;Carbohydrate metabolism	8.29919	up
19892140	BBA_09128	Concanavalin A-like lectin/glucanase	ko01100//Metabolic pathways;ko00520//Amino sugar and nucleotide sugar metabolism	Metabolism	Global and overview maps;Carbohydrate metabolism	4.95557	up
19892560	BBA_09548	reverse transcriptase, RNaseH	ko01110//Biosynthesis of secondary metabolites;ko00010//Glycolysis / Gluconeogenesis;ko01100//Metabolic pathways	Metabolism	Global and overview maps;Carbohydrate metabolism	2.60785	up
19891239	BBA_08227	fructose-bisphosphate aldolase	ko01200//Carbon metabolism;ko00010//Glycolysis / Gluconeogenesis;ko01100//Metabolic pathways;ko01130//Biosynthesis of antibiotics;ko01230//Biosynthesis of amino acids;ko00680//Methane metabolism;ko01110//Biosynthesis of secondary metabolites;ko00051//Fructose and mannose metabolism;ko00030//Pentose phosphate pathway	Metabolism	Global and overview maps;Carbohydrate metabolism;Energy metabolism	2.10948	up
19890545	BBA_07533	NADP-dependent alcohol dehydrogenase	ko01130//Biosynthesis of antibiotics;ko00561//Glycerolipid metabolism;ko01100//Metabolic pathways;ko01110//Biosynthesis of secondary metabolites;ko00010//Glycolysis / Gluconeogenesis;ko00040//Pentose and glucuronate interconversions	Metabolism	Global and overview maps;Carbohydrate metabolism;Lipid metabolism	-2.27432	down
19892374	BBA_09362	RTA-like protein	ko01230//Biosynthesis of amino acids;ko00660//C5-Branched dibasic acid metabolism;ko01100//Metabolic pathways;ko00290//Valine, leucine and isoleucine biosynthesis;ko01130//Biosynthesis of antibiotics;ko00770//Pantothenate and CoA biosynthesis;ko00650//Butanoate metabolism;ko01110//Biosynthesis of secondary metabolites;ko01210//2-Oxocarboxylic acid metabolism	Metabolism	Global and overview maps;Carbohydrate metabolism;Metabolism of cofactors and vitamins;Amino acid metabolism	8.23382	up
19889545	BBA_06533	alcohol oxidase	ko01200//Carbon metabolism;ko01100//Metabolic pathways;ko00680//Methane metabolism	Metabolism	Global and overview maps;Energy metabolism	2.8094	up
19884724	BBA_01712	hypothetical protein BBA_01712	ko00510//N-Glycan biosynthesis;ko01100//Metabolic pathways	Metabolism	Global and overview maps;Glycan biosynthesis and metabolism	2.99541	up
19885742	BBA_02730	cytidylyltransferase-like protein	ko00510//N-Glycan biosynthesis;ko01100//Metabolic pathways	Metabolism	Global and overview maps;Glycan biosynthesis and metabolism	2.08794	up
19883871	BBA_00859	Putative Zn(II)2Cys6 transcription factor	ko01110//Biosynthesis of secondary metabolites;ko00100//Steroid biosynthesis;ko01100//Metabolic pathways	Metabolism	Global and overview maps;Lipid metabolism	3.05715	up
19886891	BBA_03879	acyltransferase-like protein	ko00564//Glycerophospholipid metabolism;ko01110//Biosynthesis of secondary metabolites;ko01100//Metabolic pathways;ko00561//Glycerolipid metabolism	Metabolism	Global and overview maps;Lipid metabolism	2.65793	up
19888070	BBA_05058	acyltransferase-like protein	ko01110//Biosynthesis of secondary metabolites;ko00561//Glycerolipid metabolism;ko01100//Metabolic pathways;ko00564//Glycerophospholipid metabolism	Metabolism	Global and overview maps;Lipid metabolism	6.07023	up
19888237	BBA_05225	3-beta-hydroxysteroid-Delta(8), Delta(7)-isomerase	ko01110//Biosynthesis of secondary metabolites;ko01100//Metabolic pathways;ko00100//Steroid biosynthesis	Metabolism	Global and overview maps;Lipid metabolism	2.39787	up
19888281	BBA_05269	GNS1/SUR4 family protein	ko01040//Biosynthesis of unsaturated fatty acids;ko01212//Fatty acid metabolism;ko01110//Biosynthesis of secondary metabolites;ko00062//Fatty acid elongation;ko01100//Metabolic pathways	Metabolism	Global and overview maps;Lipid metabolism	-3.22494	down
19892450	BBA_09438	Methyltransferase type 11	ko01110//Biosynthesis of secondary metabolites;ko01130//Biosynthesis of antibiotics;ko00100//Steroid biosynthesis;ko01100//Metabolic pathways	Metabolism	Global and overview maps;Lipid metabolism	12.5082	up
19892542	BBA_09530	TPR repeat protein	ko01110//Biosynthesis of secondary metabolites;ko00564//Glycerophospholipid metabolism;ko01100//Metabolic pathways	Metabolism	Global and overview maps;Lipid metabolism	3.1355	up
19892894	BBA_09882	integral membrane protein	ko01110//Biosynthesis of secondary metabolites;ko00564//Glycerophospholipid metabolism;ko01100//Metabolic pathways	Metabolism	Global and overview maps;Lipid metabolism	2.02845	up
19886946	BBA_03934	Cytochrome P450 CYP617A1	ko00380//Tryptophan metabolism;ko00071//Fatty acid degradation;ko01100//Metabolic pathways	Metabolism	Global and overview maps;Lipid metabolism;Amino acid metabolism	-2.97376	down
19890546	BBA_07534	hypothetical protein BBA_07534	ko00010//Glycolysis / Gluconeogenesis;ko01110//Biosynthesis of secondary metabolites;ko00561//Glycerolipid metabolism;ko00520//Amino sugar and nucleotide sugar metabolism;ko00040//Pentose and glucuronate interconversions;ko01100//Metabolic pathways;ko01130//Biosynthesis of antibiotics	Metabolism	Global and overview maps;Lipid metabolism;Carbohydrate metabolism	2.56818	up
19883859	BBA_00847	alkaline phosphatase	ko00790//Folate biosynthesis;ko01100//Metabolic pathways;ko00730//Thiamine metabolism	Metabolism	Global and overview maps;Metabolism of cofactors and vitamins	-3.80333	down
19884004	BBA_00992	tat pathway signal sequence	ko00760//Nicotinate and nicotinamide metabolism;ko01100//Metabolic pathways	Metabolism	Global and overview maps;Metabolism of cofactors and vitamins	-2.86328	down
19888975	BBA_05963	major facilitator superfamily transporter	ko00740//Riboflavin metabolism;ko00730//Thiamine metabolism;ko01100//Metabolic pathways	Metabolism	Global and overview maps;Metabolism of cofactors and vitamins	6.45255	up
19891802	BBA_08790	zinc-binding dehydrogenase	ko01100//Metabolic pathways;ko00790//Folate biosynthesis	Metabolism	Global and overview maps;Metabolism of cofactors and vitamins	2.23677	up
19891923	BBA_08911	heterokaryon incompatibility protein	ko01100//Metabolic pathways;ko00790//Folate biosynthesis	Metabolism	Global and overview maps;Metabolism of cofactors and vitamins	-2.25673	down
19892483	BBA_09471	biotin synthase	ko00780//Biotin metabolism;ko01100//Metabolic pathways	Metabolism	Global and overview maps;Metabolism of cofactors and vitamins	2.47594	up
19892485	BBA_09473	dethiobiotin synthetase	ko01100//Metabolic pathways;ko00780//Biotin metabolism	Metabolism	Global and overview maps;Metabolism of cofactors and vitamins	3.08896	up
19891525	BBA_08513	gluconate 5-dehydrogenase	ko00061//Fatty acid biosynthesis;ko01212//Fatty acid metabolism;ko01130//Biosynthesis of antibiotics;ko00780//Biotin metabolism;ko01100//Metabolic pathways	Metabolism	Global and overview maps;Metabolism of cofactors and vitamins;Lipid metabolism	4.58037	up
19890834	BBA_07822	ornithine decarboxylase	ko01100//Metabolic pathways;ko01110//Biosynthesis of secondary metabolites;ko01130//Biosynthesis of antibiotics;ko00480//Glutathione metabolism;ko00330//Arginine and proline metabolism	Metabolism	Global and overview maps;Metabolism of other amino acids;Amino acid metabolism	11.338	up
19891365	BBA_08353	b-ZIP transcription factor IDI-4	ko00460//Cyanoamino acid metabolism;ko01100//Metabolic pathways;ko00500//Starch and sucrose metabolism;ko01110//Biosynthesis of secondary metabolites	Metabolism	Global and overview maps;Metabolism of other amino acids;Carbohydrate metabolism	2.18928	up
19884131	BBA_01119	Di-trans-poly-cis-decaprenylcistransferase-like protein	ko01110//Biosynthesis of secondary metabolites;ko00900//Terpenoid backbone biosynthesis	Metabolism	Global and overview maps;Metabolism of terpenoids and polyketides	2.15133	up
19888179	BBA_05167	peptidase family M48	ko01130//Biosynthesis of antibiotics;ko00900//Terpenoid backbone biosynthesis	Metabolism	Global and overview maps;Metabolism of terpenoids and polyketides	3.92615	up
19890348	BBA_07336	Cytochrome P450 CYP623C1	ko01100//Metabolic pathways;ko00904//Diterpenoid biosynthesis	Metabolism	Global and overview maps;Metabolism of terpenoids and polyketides	5.08064	up
19886090	BBA_03078	Cytochrome P450 CYP68N1	ko01100//Metabolic pathways;ko00404//Staurosporine biosynthesis;ko00904//Diterpenoid biosynthesis;ko01130//Biosynthesis of antibiotics	Metabolism	Global and overview maps;Metabolism of terpenoids and polyketides;Biosynthesis of other secondary metabolites	3.05149	up
19885426	BBA_02414	short chain dehydrogenase	ko00240//Pyrimidine metabolism;ko01130//Biosynthesis of antibiotics;ko01100//Metabolic pathways;ko00260//Glycine, serine and threonine metabolism;ko01212//Fatty acid metabolism;ko00061//Fatty acid biosynthesis;ko00780//Biotin metabolism	Metabolism	Global and overview maps;Nucleotide metabolism;Amino acid metabolism;Lipid metabolism;Metabolism of cofactors and vitamins	2.01789	up
19883555	BBA_00543	pyruvate kinase	ko01230//Biosynthesis of amino acids;ko01200//Carbon metabolism;ko00010//Glycolysis / Gluconeogenesis;ko01130//Biosynthesis of antibiotics;ko01100//Metabolic pathways;ko00620//Pyruvate metabolism;ko01110//Biosynthesis of secondary metabolites;ko00230//Purine metabolism	Metabolism	Global and overview maps;Nucleotide metabolism;Carbohydrate metabolism	2.12923	up
19893183	BBA_10171	hypothetical protein BBA_10171	ko01130//Biosynthesis of antibiotics;ko00670//One carbon pool by folate;ko01100//Metabolic pathways;ko00230//Purine metabolism;ko01110//Biosynthesis of secondary metabolites	Metabolism	Global and overview maps;Nucleotide metabolism;Metabolism of cofactors and vitamins	-2.61297	down
19888564	BBA_05552	glycosyltransferase	ko01100//Metabolic pathways;ko00513//Various types of N-glycan biosynthesis	Metabolism	Glycan biosynthesis and metabolism;Global and overview maps	-4.15616	down
19888449	BBA_05437	glycoside hydrolase family 2	ko01100//Metabolic pathways;ko00511//Other glycan degradation;ko00600//Sphingolipid metabolism;ko00052//Galactose metabolism	Metabolism	Glycan biosynthesis and metabolism;Global and overview maps;Lipid metabolism;Carbohydrate metabolism	4.52872	up
19891462	BBA_08450	glycerophosphoryl diester phosphodiesterase	ko00564//Glycerophospholipid metabolism	Metabolism	Lipid metabolism	-4.88556	down
19885394	BBA_02382	Cytochrome P450 CYP52T1	ko00380//Tryptophan metabolism;ko00071//Fatty acid degradation	Metabolism	Lipid metabolism;Amino acid metabolism	2.26872	up
19883109	BBA_00097	3-hydroxyacyl-CoA dehyrogenase	ko00062//Fatty acid elongation;ko01212//Fatty acid metabolism;ko01110//Biosynthesis of secondary metabolites;ko00380//Tryptophan metabolism;ko01130//Biosynthesis of antibiotics;ko00071//Fatty acid degradation;ko00650//Butanoate metabolism;ko00280//Valine, leucine and isoleucine degradation;ko01100//Metabolic pathways;ko00310//Lysine degradation	Metabolism	Lipid metabolism;Amino acid metabolism;Carbohydrate metabolism;Global and overview maps	-2.76843	down
19883553	BBA_00541	phosphatidylserine decarboxylase family protein	ko00564//Glycerophospholipid metabolism;ko01110//Biosynthesis of secondary metabolites;ko01100//Metabolic pathways	Metabolism	Lipid metabolism;Global and overview maps	-4.65047	down
19885197	BBA_02185	phosphatidylserine decarboxylase-like protein	ko00564//Glycerophospholipid metabolism;ko01110//Biosynthesis of secondary metabolites;ko01100//Metabolic pathways	Metabolism	Lipid metabolism;Global and overview maps	-6.99043	down
19888638	BBA_05626	phospholipid methyltransferase	ko01100//Metabolic pathways;ko00564//Glycerophospholipid metabolism;ko01110//Biosynthesis of secondary metabolites	Metabolism	Lipid metabolism;Global and overview maps	2.02595	up
19889710	BBA_06698	sphingomyelin phosphodiesterase	ko01100//Metabolic pathways;ko00600//Sphingolipid metabolism	Metabolism	Lipid metabolism;Global and overview maps	3.39426	up
19889836	BBA_06824	Cytochrome P450 CYP51F2	ko01110//Biosynthesis of secondary metabolites;ko01100//Metabolic pathways;ko00100//Steroid biosynthesis;ko01130//Biosynthesis of antibiotics	Metabolism	Lipid metabolism;Global and overview maps	3.24334	up
19889898	BBA_06886	acyl transferase domain-containing protein	ko01100//Metabolic pathways;ko01212//Fatty acid metabolism;ko00061//Fatty acid biosynthesis	Metabolism	Lipid metabolism;Global and overview maps	3.2354	up
19891547	BBA_08535	haloacid dehalogenase-like hydrolase	ko01100//Metabolic pathways;ko00561//Glycerolipid metabolism	Metabolism	Lipid metabolism;Global and overview maps	2.74394	up
19891553	BBA_08541	short-chain dehydrogenase	ko00565//Ether lipid metabolism;ko00564//Glycerophospholipid metabolism;ko01100//Metabolic pathways	Metabolism	Lipid metabolism;Global and overview maps	-2.14507	down
19891696	BBA_08684	fatty acid desaturase	ko01212//Fatty acid metabolism;ko01040//Biosynthesis of unsaturated fatty acids	Metabolism	Lipid metabolism;Global and overview maps	3.80277	up
19887837	BBA_04825	oxidoreductase, 2OG-Fe(II) oxygenase family	ko00564//Glycerophospholipid metabolism;ko01110//Biosynthesis of secondary metabolites;ko00904//Diterpenoid biosynthesis	Metabolism	Lipid metabolism;Global and overview maps;Metabolism of terpenoids and polyketides	-6.5152	down
19886679	BBA_03667	methyltransferase domain-containing protein	ko01110//Biosynthesis of secondary metabolites;ko01130//Biosynthesis of antibiotics;ko00100//Steroid biosynthesis;ko00130//Ubiquinone and other terpenoid-quinone biosynthesis;ko01100//Metabolic pathways	Metabolism	Lipid metabolism;Metabolism of cofactors and vitamins;Global and overview maps	3.67784	up
19884994	BBA_01982	putative histidine kinase group protein	ko00790//Folate biosynthesis	Metabolism	Metabolism of cofactors and vitamins	-4.32652	down
19886213	BBA_03201	aminotransferase class-V	ko00790//Folate biosynthesis	Metabolism	Metabolism of cofactors and vitamins	2.01482	up
19889102	BBA_06090	aminodeoxychorismate lyase	ko00790//Folate biosynthesis	Metabolism	Metabolism of cofactors and vitamins	2.57307	up
19883545	BBA_00533	4-coumarate:coenzyme A ligase	ko00130//Ubiquinone and other terpenoid-quinone biosynthesis;ko01100//Metabolic pathways;ko00630//Glyoxylate and dicarboxylate metabolism;ko00360//Phenylalanine metabolism;ko01110//Biosynthesis of secondary metabolites	Metabolism	Metabolism of cofactors and vitamins;Amino acid metabolism;Carbohydrate metabolism;Global and overview maps	2.26264	up
19886686	BBA_03674	Formyl transferase	ko00630//Glyoxylate and dicarboxylate metabolism;ko00670//One carbon pool by folate	Metabolism	Metabolism of cofactors and vitamins;Carbohydrate metabolism	2.10747	up
19885839	BBA_02827	methyltransferase domain-containing protein	ko01100//Metabolic pathways;ko00860//Porphyrin and chlorophyll metabolism;ko01110//Biosynthesis of secondary metabolites	Metabolism	Metabolism of cofactors and vitamins;Global and overview maps	7.96741	up
19886224	BBA_03212	phthalate transporter	ko00740//Riboflavin metabolism;ko01100//Metabolic pathways;ko00730//Thiamine metabolism	Metabolism	Metabolism of cofactors and vitamins;Global and overview maps	-3.82993	down
19889610	BBA_06598	histidine acid phosphatase	ko00740//Riboflavin metabolism;ko01100//Metabolic pathways;ko00730//Thiamine metabolism	Metabolism	Metabolism of cofactors and vitamins;Global and overview maps	-3.08317	down
19892738	BBA_09726	2-dehydropantoate 2-reductase, putative	ko00770//Pantothenate and CoA biosynthesis;ko01110//Biosynthesis of secondary metabolites;ko01100//Metabolic pathways	Metabolism	Metabolism of cofactors and vitamins;Global and overview maps	5.09565	up
19890414	BBA_07402	kelch repeat protein	ko01110//Biosynthesis of secondary metabolites;ko01100//Metabolic pathways;ko00230//Purine metabolism;ko01130//Biosynthesis of antibiotics;ko00670//One carbon pool by folate	Metabolism	Metabolism of cofactors and vitamins;Global and overview maps;Nucleotide metabolism	3.45727	up
19892934	BBA_09922	hypothetical protein BBA_09922	ko00240//Pyrimidine metabolism;ko00760//Nicotinate and nicotinamide metabolism;ko01110//Biosynthesis of secondary metabolites;ko00230//Purine metabolism;ko01100//Metabolic pathways	Metabolism	Metabolism of cofactors and vitamins;Global and overview maps;Nucleotide metabolism	-5.30458	down
19886305	BBA_03293	glutathione S-transferase domain-containing protein	ko00480//Glutathione metabolism	Metabolism	Metabolism of other amino acids	2.06769	up
19891746	BBA_08734	cyanide hydratase	ko00460//Cyanoamino acid metabolism	Metabolism	Metabolism of other amino acids	2.1183	up
19892291	BBA_09279	glutathione S-transferase domain-containing protein	ko00480//Glutathione metabolism	Metabolism	Metabolism of other amino acids	2.84112	up
19885084	BBA_02072	6-phosphogluconate dehydrogenase	ko01130//Biosynthesis of antibiotics;ko01200//Carbon metabolism;ko00480//Glutathione metabolism;ko01110//Biosynthesis of secondary metabolites;ko00030//Pentose phosphate pathway;ko01100//Metabolic pathways	Metabolism	Metabolism of other amino acids;Carbohydrate metabolism;Global and overview maps	2.38825	up
19888195	BBA_05183	Cel3e-like protein	ko01110//Biosynthesis of secondary metabolites;ko00500//Starch and sucrose metabolism;ko01100//Metabolic pathways;ko00460//Cyanoamino acid metabolism	Metabolism	Metabolism of other amino acids;Carbohydrate metabolism;Global and overview maps	2.60301	up
19888667	BBA_05655	mucin-like protein	ko00350//Tyrosine metabolism;ko01100//Metabolic pathways;ko00260//Glycine, serine and threonine metabolism;ko00360//Phenylalanine metabolism;ko00410//beta-Alanine metabolism;ko01110//Biosynthesis of secondary metabolites	Metabolism	Metabolism of other amino acids;Global and overview maps;Amino acid metabolism	3.29979	up
19887697	BBA_04685	2OG-Fe(II) oxygenase superfamily protein	ko01110//Biosynthesis of secondary metabolites;ko00564//Glycerophospholipid metabolism;ko00904//Diterpenoid biosynthesis	Metabolism	Metabolism of terpenoids and polyketides;Global and overview maps;Lipid metabolism	-2.23905	down
19889577	BBA_06565	hypothetical protein BBA_06565	ko00909//Sesquiterpenoid and triterpenoid biosynthesis;ko00100//Steroid biosynthesis;ko01100//Metabolic pathways;ko01110//Biosynthesis of secondary metabolites;ko01130//Biosynthesis of antibiotics	Metabolism	Metabolism of terpenoids and polyketides;Lipid metabolism;Global and overview maps	-6.09205	down
19890851	BBA_07839	short chain dehydrogenase, putative	ko00260//Glycine, serine and threonine metabolism;ko01130//Biosynthesis of antibiotics;ko01100//Metabolic pathways;ko00254//Aflatoxin biosynthesis;ko00240//Pyrimidine metabolism	Metabolism	Nucleotide metabolism;Biosynthesis of other secondary metabolites;Global and overview maps;Amino acid metabolism	2.09095	up
19888721	BBA_05709	hypothetical protein BBA_05709	ko01100//Metabolic pathways;ko00230//Purine metabolism	Metabolism	Nucleotide metabolism;Global and overview maps	3.30334	up
19892573	BBA_09561	F-box domain, Skp2	ko00230//Purine metabolism;ko01100//Metabolic pathways	Metabolism	Nucleotide metabolism;Global and overview maps	-2.3729	down
19886864	BBA_03852	penicillin-binding protein	ko01100//Metabolic pathways;ko00250//Alanine, aspartate and glutamate metabolism;ko00240//Pyrimidine metabolism	Metabolism	Nucleotide metabolism;Global and overview maps;Amino acid metabolism	2.631	up
19888537	BBA_05525	hydroxymethylglutaryl-CoA lyase	ko04146//Peroxisome;ko00650//Butanoate metabolism;ko00280//Valine, leucine and isoleucine degradation;ko00072//Synthesis and degradation of ketone bodies;ko01100//Metabolic pathways	Metabolism;Cellular Processes	Amino acid metabolism;Carbohydrate metabolism;Transport and catabolism;Lipid metabolism;Global and overview maps	3.09122	up
19893008	BBA_09996	FAD binding domain protein	ko00460//Cyanoamino acid metabolism;ko00071//Fatty acid degradation;ko01212//Fatty acid metabolism;ko04146//Peroxisome;ko00380//Tryptophan metabolism;ko00910//Nitrogen metabolism;ko01100//Metabolic pathways;ko00061//Fatty acid biosynthesis	Metabolism;Cellular Processes	Amino acid metabolism;Global and overview maps;Energy metabolism;Metabolism of other amino acids;Transport and catabolism;Lipid metabolism	-2.63077	down
19891300	BBA_08288	alanine-glyoxylate aminotransferase	ko01110//Biosynthesis of secondary metabolites;ko01200//Carbon metabolism;ko04146//Peroxisome;ko00630//Glyoxylate and dicarboxylate metabolism;ko01100//Metabolic pathways;ko00680//Methane metabolism;ko01130//Biosynthesis of antibiotics;ko00250//Alanine, aspartate and glutamate metabolism;ko00260//Glycine, serine and threonine metabolism	Metabolism;Cellular Processes	Amino acid metabolism;Global and overview maps;Transport and catabolism;Energy metabolism;Carbohydrate metabolism	2.06152	up
19891796	BBA_08784	Cytochrome P450 CYP551C1	ko01100//Metabolic pathways;ko01110//Biosynthesis of secondary metabolites;ko00010//Glycolysis / Gluconeogenesis;ko00680//Methane metabolism;ko04139//Mitophagy - yeast;ko00350//Tyrosine metabolism;ko00071//Fatty acid degradation;ko01130//Biosynthesis of antibiotics;ko01200//Carbon metabolism	Metabolism;Cellular Processes	Amino acid metabolism;Lipid metabolism;Energy metabolism;Transport and catabolism;Carbohydrate metabolism;Global and overview maps	3.63927	up
19885000	BBA_01988	carboxyphosphonoenolpyruvate phosphonomutase-like protein	ko04144//Endocytosis;ko00310//Lysine degradation	Metabolism;Cellular Processes	Amino acid metabolism;Transport and catabolism	2.8642	up
19885978	BBA_02966	hypothetical protein BBA_02966	ko00310//Lysine degradation;ko04144//Endocytosis	Metabolism;Cellular Processes	Amino acid metabolism;Transport and catabolism	-3.40394	down
19892311	BBA_09299	sarcosine oxidase	ko00260//Glycine, serine and threonine metabolism;ko01100//Metabolic pathways;ko04146//Peroxisome;ko00310//Lysine degradation	Metabolism;Cellular Processes	Amino acid metabolism;Transport and catabolism;Global and overview maps	2.15004	up
19891072	BBA_08060	MFS monosaccharide transporter, putative	ko01130//Biosynthesis of antibiotics;ko04113//Meiosis - yeast;ko01200//Carbon metabolism;ko00020//Citrate cycle (TCA cycle);ko00260//Glycine, serine and threonine metabolism;ko01100//Metabolic pathways;ko00010//Glycolysis / Gluconeogenesis;ko01110//Biosynthesis of secondary metabolites;ko00630//Glyoxylate and dicarboxylate metabolism;ko00280//Valine, leucine and isoleucine degradation;ko00640//Pr…	Metabolism;Cellular Processes	Cell growth and death;Carbohydrate metabolism;Amino acid metabolism;Global and overview maps	-2.20473	down
19891755	BBA_08743	sarcosine oxidase	ko00310//Lysine degradation;ko04146//Peroxisome;ko01100//Metabolic pathways;ko00260//Glycine, serine and threonine metabolism	Metabolism;Cellular Processes	Global and overview maps;Amino acid metabolism;Transport and catabolism	3.10682	up
19889754	BBA_06742	HET domain-containing protein	ko00520//Amino sugar and nucleotide sugar metabolism;ko04144//Endocytosis;ko01100//Metabolic pathways;ko00310//Lysine degradation	Metabolism;Cellular Processes	Global and overview maps;Amino acid metabolism;Transport and catabolism;Carbohydrate metabolism	-3.08026	down
19888996	BBA_05984	pH regulatory protein	ko04144//Endocytosis;ko01100//Metabolic pathways;ko00520//Amino sugar and nucleotide sugar metabolism	Metabolism;Cellular Processes	Global and overview maps;Transport and catabolism;Carbohydrate metabolism	-2.6571	down
19886890	BBA_03878	actin patches distal protein	ko00561//Glycerolipid metabolism;ko01100//Metabolic pathways;ko04144//Endocytosis;ko01110//Biosynthesis of secondary metabolites;ko00564//Glycerophospholipid metabolism	Metabolism;Cellular Processes	Global and overview maps;Transport and catabolism;Lipid metabolism	2.30136	up
19889721	BBA_06709	carboxylesterase-like protein	ko04139//Mitophagy - yeast;ko00564//Glycerophospholipid metabolism	Metabolism;Cellular Processes	Lipid metabolism;Transport and catabolism	-6.22094	down
19884969	BBA_01957	major facilitator superfamily transporter	ko01100//Metabolic pathways;ko00250//Alanine, aspartate and glutamate metabolism;ko00730//Thiamine metabolism;ko04146//Peroxisome;ko00740//Riboflavin metabolism;ko00230//Purine metabolism	Metabolism;Cellular Processes	Metabolism of cofactors and vitamins;Global and overview maps;Transport and catabolism;Nucleotide metabolism;Amino acid metabolism	-2.30758	down
19892217	BBA_09205	reverse transcriptase	ko00900//Terpenoid backbone biosynthesis;ko01110//Biosynthesis of secondary metabolites;ko01100//Metabolic pathways;ko04146//Peroxisome;ko01130//Biosynthesis of antibiotics	Metabolism;Cellular Processes	Metabolism of terpenoids and polyketides;Transport and catabolism;Global and overview maps	2.27612	up
19892571	BBA_09559	reverse transcriptase	ko04145//Phagosome;ko01100//Metabolic pathways;ko01110//Biosynthesis of secondary metabolites;ko00010//Glycolysis / Gluconeogenesis	Metabolism;Cellular Processes	Transport and catabolism;Carbohydrate metabolism;Global and overview maps	-2.49592	down
19893279	BBA_10267	amidohydrolase-like protein	ko00620//Pyruvate metabolism;ko00740//Riboflavin metabolism;ko04146//Peroxisome;ko00730//Thiamine metabolism;ko01100//Metabolic pathways;ko00230//Purine metabolism;ko00250//Alanine, aspartate and glutamate metabolism	Metabolism;Cellular Processes	Transport and catabolism;Carbohydrate metabolism;Metabolism of cofactors and vitamins;Global and overview maps;Amino acid metabolism;Nucleotide metabolism	2.71535	up
19885194	BBA_02182	cholinesterase-like protein	ko04139//Mitophagy - yeast;ko00564//Glycerophospholipid metabolism	Metabolism;Cellular Processes	Transport and catabolism;Lipid metabolism	-4.58011	down
19891174	BBA_08162	fructosamine kinase	ko00562//Inositol phosphate metabolism;ko01100//Metabolic pathways;ko04070//Phosphatidylinositol signaling system;ko04145//Phagosome	Metabolism;Cellular Processes;Environmental Information Processing	Global and overview maps;Transport and catabolism;Carbohydrate metabolism;Signal transduction	4.75563	up
19888044	BBA_05032	DUF967 domain-containing protein	ko03013//RNA transport;ko00071//Fatty acid degradation;ko01110//Biosynthesis of secondary metabolites;ko01100//Metabolic pathways;ko00350//Tyrosine metabolism;ko01130//Biosynthesis of antibiotics;ko04144//Endocytosis;ko03015//mRNA surveillance pathway;ko00010//Glycolysis / Gluconeogenesis	Metabolism;Cellular Processes;Genetic Information Processing	Translation;Transport and catabolism;Lipid metabolism;Amino acid metabolism;Global and overview maps;Carbohydrate metabolism	2.94867	up
19889451	BBA_06439	CipC protein	ko00270//Cysteine and methionine metabolism;ko04011//MAPK signaling pathway - yeast;ko00480//Glutathione metabolism;ko01100//Metabolic pathways;ko00520//Amino sugar and nucleotide sugar metabolism	Metabolism;Environmental Information Processing	Amino acid metabolism;Carbohydrate metabolism;Global and overview maps;Signal transduction;Metabolism of other amino acids	2.4218	up
19889358	BBA_06346	oxaloacetate acetylhydrolase	ko04011//MAPK signaling pathway - yeast;ko00640//Propanoate metabolism	Metabolism;Environmental Information Processing	Carbohydrate metabolism;Signal transduction	3.99874	up
19887522	BBA_04510	bZIP transcription factor	ko01100//Metabolic pathways;ko00520//Amino sugar and nucleotide sugar metabolism;ko04011//MAPK signaling pathway - yeast	Metabolism;Environmental Information Processing	Carbohydrate metabolism;Signal transduction;Global and overview maps	-3.25953	down
19890325	BBA_07313	Nitrilase/cyanide hydratase and apolipoprotein N-acyltransferase	ko04011//MAPK signaling pathway - yeast;ko00520//Amino sugar and nucleotide sugar metabolism;ko01100//Metabolic pathways	Metabolism;Environmental Information Processing	Global and overview maps;Carbohydrate metabolism;Signal transduction	2.05182	up
19885695	BBA_02683	hypothetical protein BBA_02683	ko00520//Amino sugar and nucleotide sugar metabolism;ko04011//MAPK signaling pathway - yeast;ko01100//Metabolic pathways	Metabolism;Environmental Information Processing	Global and overview maps;Signal transduction;Carbohydrate metabolism	2.14741	up
19888187	BBA_05175	LCCL domain-containing protein	ko00520//Amino sugar and nucleotide sugar metabolism;ko01100//Metabolic pathways;ko04011//MAPK signaling pathway - yeast	Metabolism;Environmental Information Processing	Signal transduction;Carbohydrate metabolism;Global and overview maps	3.8967	up
19888802	BBA_05790	hypothetical protein BBA_05790	ko01100//Metabolic pathways;ko04011//MAPK signaling pathway - yeast;ko00520//Amino sugar and nucleotide sugar metabolism	Metabolism;Environmental Information Processing	Signal transduction;Carbohydrate metabolism;Global and overview maps	-2.76096	down
19883537	BBA_00525	GPI anchored cell wall protein	ko00561//Glycerolipid metabolism;ko00500//Starch and sucrose metabolism;ko04011//MAPK signaling pathway - yeast;ko01110//Biosynthesis of secondary metabolites;ko00564//Glycerophospholipid metabolism	Metabolism;Environmental Information Processing	Signal transduction;Lipid metabolism;Carbohydrate metabolism;Global and overview maps	3.99316	up
19885847	BBA_02835	ATP synthase F0	ko00564//Glycerophospholipid metabolism;ko04011//MAPK signaling pathway - yeast;ko00565//Ether lipid metabolism;ko01100//Metabolic pathways	Metabolism;Environmental Information Processing	Signal transduction;Lipid metabolism;Global and overview maps	2.03353	up
19890376	BBA_07364	tat pathway signal sequence	ko04011//MAPK signaling pathway - yeast;ko01100//Metabolic pathways;ko00520//Amino sugar and nucleotide sugar metabolism;ko04139//Mitophagy - yeast	Metabolism;Environmental Information Processing;Cellular Processes	Global and overview maps;Transport and catabolism;Signal transduction;Carbohydrate metabolism	3.97019	up
19886489	BBA_03477	Cytochrome P450 CYP682H1	ko01100//Metabolic pathways;ko01130//Biosynthesis of antibiotics;ko04139//Mitophagy - yeast;ko00254//Aflatoxin biosynthesis;ko02010//ABC transporters	Metabolism;Environmental Information Processing;Cellular Processes	Transport and catabolism;Global and overview maps;Membrane transport;Biosynthesis of other secondary metabolites	-4.72862	down
19893260	BBA_10248	aminotransferase class-III	ko00250//Alanine, aspartate and glutamate metabolism;ko00640//Propanoate metabolism;ko00330//Arginine and proline metabolism;ko04120//Ubiquitin mediated proteolysis;ko01100//Metabolic pathways;ko01130//Biosynthesis of antibiotics;ko00650//Butanoate metabolism;ko00410//beta-Alanine metabolism;ko01110//Biosynthesis of secondary metabolites	Metabolism;Genetic Information Processing	Carbohydrate metabolism;Global and overview maps;Metabolism of other amino acids;Amino acid metabolism;Folding, sorting and degradation	2.9023	up
19884623	BBA_01611	FAD binding domain-containing protein	ko01100//Metabolic pathways;ko00460//Cyanoamino acid metabolism;ko00511//Other glycan degradation;ko00730//Thiamine metabolism;ko00910//Nitrogen metabolism;ko04122//Sulfur relay system;ko00380//Tryptophan metabolism;ko00620//Pyruvate metabolism	Metabolism;Genetic Information Processing	Energy metabolism;Metabolism of cofactors and vitamins;Carbohydrate metabolism;Glycan biosynthesis and metabolism;Global and overview maps;Folding, sorting and degradation;Metabolism of other amino acids;Amino acid metabolism	-3.58955	down
19887068	BBA_04056	SpoVR like family protein	ko00510//N-Glycan biosynthesis;ko01100//Metabolic pathways;ko04141//Protein processing in endoplasmic reticulum;ko00513//Various types of N-glycan biosynthesis	Metabolism;Genetic Information Processing	Global and overview maps;Folding, sorting and degradation;Glycan biosynthesis and metabolism	4.68471	up
19892211	BBA_09199	aminotransferase class-III	ko01100//Metabolic pathways;ko04120//Ubiquitin mediated proteolysis;ko00780//Biotin metabolism	Metabolism;Genetic Information Processing	Global and overview maps;Folding, sorting and degradation;Metabolism of cofactors and vitamins	6.59235	up
19888563	BBA_05551	Beta-lactamase-type transpeptidase	ko03410//Base excision repair;ko01100//Metabolic pathways;ko00513//Various types of N-glycan biosynthesis	Metabolism;Genetic Information Processing	Global and overview maps;Glycan biosynthesis and metabolism;Replication and repair	4.03939	up
19885293	BBA_02281	Zn-dependent alcohol dehydrogenases (ISS)	ko03440//Homologous recombination;ko00520//Amino sugar and nucleotide sugar metabolism;ko01100//Metabolic pathways	Metabolism;Genetic Information Processing	Global and overview maps;Replication and repair;Carbohydrate metabolism	2.217	up
19888723	BBA_05711	CFEM domain-containing protein	ko00565//Ether lipid metabolism;ko00564//Glycerophospholipid metabolism;ko00260//Glycine, serine and threonine metabolism;ko03010//Ribosome;ko01100//Metabolic pathways	Metabolism;Genetic Information Processing	Global and overview maps;Translation;Amino acid metabolism;Lipid metabolism	3.63654	up
19892453	BBA_09441	NsdD protein	ko01100//Metabolic pathways;ko03008//Ribosome biogenesis in eukaryotes;ko00270//Cysteine and methionine metabolism;ko00480//Glutathione metabolism	Metabolism;Genetic Information Processing	Global and overview maps;Translation;Amino acid metabolism;Metabolism of other amino acids	8.01407	up
19885439	BBA_02427	conidiation-specific protein (con-13)	ko04141//Protein processing in endoplasmic reticulum;ko01100//Metabolic pathways;ko00510//N-Glycan biosynthesis;ko00513//Various types of N-glycan biosynthesis	Metabolism;Genetic Information Processing	Glycan biosynthesis and metabolism;Global and overview maps;Folding, sorting and degradation	3.21519	up
19888870	BBA_05858	glycosyl hydrolase family 47 protein	ko01100//Metabolic pathways;ko00510//N-Glycan biosynthesis;ko04141//Protein processing in endoplasmic reticulum;ko00513//Various types of N-glycan biosynthesis	Metabolism;Genetic Information Processing	Glycan biosynthesis and metabolism;Global and overview maps;Folding, sorting and degradation	2.0543	up
19893156	BBA_10144	Methyltransferase type 11	ko00100//Steroid biosynthesis;ko01130//Biosynthesis of antibiotics;ko01110//Biosynthesis of secondary metabolites;ko03018//RNA degradation;ko01100//Metabolic pathways	Metabolism;Genetic Information Processing	Lipid metabolism;Global and overview maps;Folding, sorting and degradation	4.64126	up
19885376	BBA_02364	DJ-1/PfpI family protein	ko00360//Phenylalanine metabolism;ko01110//Biosynthesis of secondary metabolites;ko00410//beta-Alanine metabolism;ko00340//Histidine metabolism;ko01100//Metabolic pathways;ko03018//RNA degradation;ko00350//Tyrosine metabolism;ko00010//Glycolysis / Gluconeogenesis;ko00520//Amino sugar and nucleotide sugar metabolism	Metabolism;Genetic Information Processing	Metabolism of other amino acids;Folding, sorting and degradation;Amino acid metabolism;Carbohydrate metabolism;Global and overview maps	-3.87453	down
19890815	BBA_07803	GrpB domain protein	ko00970//Aminoacyl-tRNA biosynthesis;ko00450//Selenocompound metabolism	Metabolism;Genetic Information Processing	Metabolism of other amino acids;Translation	2.23561	up
19885834	BBA_02822	Cytochrome P450 CYP504E5	ko00360//Phenylalanine metabolism;ko03040//Spliceosome;ko01100//Metabolic pathways;ko00040//Pentose and glucuronate interconversions;ko03013//RNA transport	Metabolism;Genetic Information Processing	Transcription;Global and overview maps;Amino acid metabolism;Translation;Carbohydrate metabolism	2.11089	up
19892572	BBA_09560	GATA zinc finger protein	ko00480//Glutathione metabolism;ko03008//Ribosome biogenesis in eukaryotes;ko01100//Metabolic pathways;ko00270//Cysteine and methionine metabolism	Metabolism;Genetic Information Processing	Translation;Global and overview maps;Metabolism of other amino acids;Amino acid metabolism	-3.22766	down
19883532	BBA_00520	heterokaryon incompatibility protein Het-C	ko00564//Glycerophospholipid metabolism;ko00565//Ether lipid metabolism;ko04144//Endocytosis;ko01110//Biosynthesis of secondary metabolites;ko03008//Ribosome biogenesis in eukaryotes;ko01100//Metabolic pathways;ko03018//RNA degradation	Metabolism;Genetic Information Processing;Cellular Processes	Translation;Folding, sorting and degradation;Global and overview maps;Lipid metabolism;Transport and catabolism	-3.12505	down
19889681	BBA_06669	protein kinase	ko04933//AGE-RAGE signaling pathway in diabetic complications;ko00510//N-Glycan biosynthesis;ko01100//Metabolic pathways;ko04141//Protein processing in endoplasmic reticulum;ko04144//Endocytosis	Metabolism;Genetic Information Processing;Cellular Processes;Human Diseases	Global and overview maps;Transport and catabolism;Folding, sorting and degradation;Glycan biosynthesis and metabolism;Endocrine and metabolic diseases	-3.52979	down
19892099	BBA_09087	beta-N-acetylglucosaminidase, putative	ko00531//Glycosaminoglycan degradation;ko00520//Amino sugar and nucleotide sugar metabolism;ko01501//beta-Lactam resistance;ko01100//Metabolic pathways	Metabolism;Human Diseases	Carbohydrate metabolism;Drug resistance: Antimicrobial;Global and overview maps;Glycan biosynthesis and metabolism	8.40361	up
19883552	BBA_00540	MFS transporter, putative	ko00350//Tyrosine metabolism;ko04213//Longevity regulating pathway - multiple species;ko01100//Metabolic pathways;ko01110//Biosynthesis of secondary metabolites;ko00860//Porphyrin and chlorophyll metabolism;ko00760//Nicotinate and nicotinamide metabolism	Metabolism;Organismal Systems	Global and overview maps;Metabolism of cofactors and vitamins;Aging;Amino acid metabolism	-2.34767	down
19890646	BBA_07634	MFS multidrug transporter	ko04213//Longevity regulating pathway - multiple species;ko00760//Nicotinate and nicotinamide metabolism;ko00860//Porphyrin and chlorophyll metabolism;ko01110//Biosynthesis of secondary metabolites;ko01100//Metabolic pathways	Metabolism;Organismal Systems	Metabolism of cofactors and vitamins;Aging;Global and overview maps	-2.33529	down
19890561	BBA_07549	MFS transporter	ko00760//Nicotinate and nicotinamide metabolism;ko04213//Longevity regulating pathway - multiple species;ko01100//Metabolic pathways	Metabolism;Organismal Systems	Metabolism of cofactors and vitamins;Global and overview maps;Aging	2.61366	up
19892613	BBA_09601	protein kinase subdomain-containing protein	ko04011//MAPK signaling pathway - yeast;ko04138//Autophagy - yeast;ko04213//Longevity regulating pathway - multiple species;ko04113//Meiosis - yeast	Organismal Systems;Environmental Information Processing;Cellular Processes	Transport and catabolism;Signal transduction;Aging;Cell growth and death	8.78331	up

## Sheet: Table_S11
Table S11. Lists of 37 DEGs involved in energy homeostasis in ΔBbSirT2 mutant.
Locus tag	Protein description	Log2(Δsirt2/WT)	Q value	P value	Regulation
ENERGY
Glycolysis and gluconeogenesis
BBA_00543	pyruvate kinase	2.12923	0	0	up
BBA_01526	putative phosphoglyceromutase	2.26816	0	0	up
BBA_02142	phosphoglucose isomerase	2.18299	0	0	up
BBA_03098	zinc-binding dehydrogenase	-3.10893	1.43154e-09	5.38339e-09	down
BBA_03819	l-lactate dehydrogenase	4.83551	0	0	up
BBA_05177	enoyl reductase	3.41784	0	0	up
BBA_05618	transaldolase-like protein	8.67348	5.88194e-42	1.1411e-41	up
BBA_06055	dihydroflavonal-4-reductase protein	5.38497	3.48041e-24	9.06652e-24	up
BBA_07337	Alcohol dehydrogenase	5.35003	8.1339e-117	8.52033e-117	up
BBA_07533	NADP-dependent alcohol dehydrogenase	-2.27432	6.7178e-274	3.65147e-274	down
BBA_08227	fructose-bisphosphate aldolase	2.10948	0	0	up
BBA_08518	D-3-phosphoglycerate dehydrogenase	-4.28663	0	0	down
BBA_09861	alcohol dehydrogenase	3.03103	4.93376e-09	1.89477e-08	up
Pentose-phosphate pathway
BBA_02072	6-phosphogluconate dehydrogenase	2.38825	0	0	up
BBA_02142	phosphoglucose isomerase	2.18299	0	0	up
BBA_04969	ribose 5-phosphate isomerase	3.2184	0	0	up
BBA_08227	fructose-bisphosphate aldolase	2.10948	0	0	up
BBA_08518	D-3-phosphoglycerate dehydrogenase	-4.28663	0	0	down
Tricarboxylic-acid pathway (citrate cycle, Krebs cycle, TCA cycle)
BBA_03819	l-lactate dehydrogenase	4.83551	0	0	up
BBA_05618	transaldolase-like protein	8.67348	5.88194e-42	1.1411e-41	up
BBA_06360	Succinyl-CoA synthetase, beta subunit	2.00134	1.95331e-78	2.61105e-78	up
BBA_06367	succinate-CoA ligase	2.54972	3.09344e-269	1.70012e-269	up
Electron transport and membrane-associated energy conservation
BBA_01748	NADPH dehydrogenase	9.00552	2.83083e-50	4.97512e-50	up
BBA_04690	Na,H/K antiporter P-type ATPase	2.59859	0	0	up
BBA_06758	Na/K ATPase alpha 1 subunit, putative	2.59631	5.36555e-223	3.45653e-223	up
Respiration
BBA_03426	BCS1 protein precursor	4.82006	0	0	up
BBA_05607	cytochrome c oxidase assembly protein COX16	7.07244	2.17252e-17	6.52397e-17	up
BBA_07876	hypothetical protein BBA_07876	-3.13687	4.04923e-10	1.49747e-09	down
BBA_09850	putative pyruvate decarboxylase	5.78482	0	0	up
Fermentation
BBA_03819	l-lactate dehydrogenase	4.83551	0	0	up
BBA_07533	NADP-dependent alcohol dehydrogenase	-2.27432	6.7178e-274	3.65147e-274	down
BBA_08288	alanine-glyoxylate aminotransferase	2.06152	0	0	up
BBA_09255	acetate kinase	4.52277	0	0	up
BBA_09850	putative pyruvate decarboxylase	5.78482	0	0	up
Metabolism of energy reserves (e.g. glycogen, trehalose)
BBA_01877	alpha-glucosidase b	2.12289	0	0	up
BBA_02128	Glycoside hydrolase, family 31	-3.27236	4.17741e-68	6.06343e-68	down
BBA_04728	coenzyme A transferase	3.12286	0	0	up
BBA_08801	beta-1,6-glucanase precursor	5.43189	0	0	up
Oxidation of fatty acids
BBA_00097	3-hydroxyacyl-CoA dehyrogenase	-2.76843	1.5205e-92	1.84068e-92	down
BBA_03802	enoyl-CoA hydratase/isomerase family protein	4.31734	0.000319159	0.00155489	up
BBA_05900	enoyl-CoA hydratase/isomerase family protein	4.85339	8.7357e-09	3.38594e-08	up
Energy conversion and regeneration
BBA_01748	NADPH dehydrogenase	9.00552	2.83083e-50	4.97512e-50	up
BBA_02382	Cytochrome P450 CYP52T1	2.26872	0	0	up
BBA_05173	Cytochrome P450 CYP52G6	4.59028	0	0	up
BBA_05213	cytoplasmic dynein heavy chain	-11.4674	2.18111e-184	1.64659e-184	down
BBA_07335	Cytochrome P450 CYP655C1	6.86947	0	0	up
